# Supplementary material for: Transcriptome profiling of blood from common bottlenose dolphins (Tursiops truncatus) in the northern Gulf of Mexico to enhance health assessment capabilities
Source: PLoS One. 2022 Aug 24;17(8):e0272345. doi: 10.1371/journal.pone.0272345 (PMC9401185; doi:10.1371/journal.pone.0272345)
Supplement: S1 Table — (XLSX) [file pone.0272345.s001.xlsx]

## Sheet: Supplemental Table 1
Supplemental Table 1. Samples analyzed by RNA-seq and summarized health data.
Field ID	Collection Date	Location	Latitude	Longitude	Sex	Birth cohort	Length (cm)	Age Class	Pregnant	Pregnancy Outcome	Prognosis*	Anemia*	Electrolytes & Minerals*	Hepatobiliary*	Hypogylcemia*	Inflammation*	Iron*	Lung Score*
Y26	2013-06-17	BAR	29.2492	-90.0172	Male	pre-spill	196	Subadult			Poor	Yes	No	Yes	Yes	Yes	No	Moderate
Y30	2013-06-18	BAR	29.2496	-89.9859	Male	post-spill	192	Calf			Good	No	No	No	No	No	No	Normal
Y41	2013-06-18	BAR	29.2496	-89.9859	Female	pre-spill	223	Subadult	Yes	Failure	Fair	No	No	No	No	No	No	Mild
Y43	2013-06-18	BAR	29.2498	-90.0129	Female	pre-spill	242	Adult	No		Poor	No	Yes	Yes	No	Yes	No	Severe
Y45	2013-06-19	BAR	29.2468	-90.0188	Female	pre-spill	227	Adult	No		Guarded	No	No	No	No	No	No	Moderate
Y47	2013-06-21	BAR	29.2404	-90.0184	Female	pre-spill	228	Subadult	No		Good	No	No	No	No	Yes	No	Mild
Y49	2013-06-21	BAR	29.2238	-90.0232	Female	pre-spill	221	Subadult	No		Fair	No	No	No	No	Yes	No	Mild
Y57	2013-06-23	BAR	29.2641	-89.9676	Female	pre-spill	208	Subadult	No		Poor	No	No	No	No	No	No	Severe
Y44	2013-06-25	BAR	29.3305	-89.827	Male	pre-spill	221	Subadult			Fair	Yes	Yes	No	No	No	No	Mild
Y06	2013-06-26	BAR	29.2611	-89.9725	Male	pre-spill	225	Subadult			Good	No	No	No	No	No	No	Normal
Y63	2013-06-26	BAR	29.2611	-89.9725	Female	pre-spill	236	Subadult	Yes	Failure	Fair	No	No	No	No	No	No	Moderate
Y65	2013-06-27	BAR	29.3174	-89.8722	Female	pre-spill	236	Subadult	Yes	Failure	Fair	No	No	No	No	No	No	Mild
Y50	2014-06-10	BAR	29.2201	-90.0255	Male	post-spill	204	Calf			Good	No	No	No	No	No	No	Mild
Y26	2014-06-12	BAR	29.2398	-90.0158	Male	pre-spill	202	Subadult			Fair	No	No	No	No	No	No	Mild
Y34	2014-06-12	BAR	29.2398	-90.0158	Male	pre-spill	215	Subadult			Fair	No	No	No	No	Yes	No	Mild
Y83	2014-06-16	BAR	29.2806	-89.9421	Female	pre-spill	243	Adult	Yes	Failure	Poor	Yes	No	No	No	Yes	No	Mild
Y85	2014-06-16	BAR	29.2806	-89.9421	Female	pre-spill	230	Subadult	Yes	Failure	Good	No	No	No	No	No	No	Mild
Y91	2014-06-17	BAR	29.2487	-89.9912	Female	pre-spill	243	Adult	Yes	Success	Fair	No	No	No	No	No	No	Moderate
Y15	2014-06-18	BAR	29.2421	-90.0239	Female	pre-spill	210	Subadult	No		Fair	No	No	No	No	No	No	Mild
Y56	2014-06-18	BAR	29.3436	-89.9912	Male	pre-spill	275	Adult			Fair	No	No	No	No	No	No	Normal
Y95	2014-06-18	BAR	29.3436	-89.9912	Female	pre-spill	238	Adult	No		Good	No	No	No	No	No	No	Normal
Y99	2014-06-19	BAR	29.2229	-90.0225	Female	pre-spill	259	Adult	Yes	Failure	Guarded	No	No	No	No	No	Yes	Severe
YA1	2014-06-19	BAR	29.228	-90.0205	Female	pre-spill	251	Adult	Yes	Success	Fair	No	No	Yes	No	No	Yes	Mild
YA3	2014-06-19	BAR	29.228	-90.0205	Female	pre-spill	241	Subadult	Yes	Failure	Fair	Yes	No	No	No	No	No	Mild
YK9	2017-06-14	BAR	29.3729	-90.008	Female	CBD	214	Subadult	No		Fair	No	No	No	No	No	No
Y92	2017-06-15	BAR	29.2877	-90.0302	Male	pre-spill	231	Subadult			Good	No	No	No	No	No	No	Mild
YN1	2017-06-15	BAR	29.3007	-90.0453	Female	post-spill	186	Subadult	CBD		Fair	No	No	No	No	No	No	Moderate
YN3	2017-06-15	BAR	29.3007	-90.0453	Female	post-spill	193	Subadult	CBD		Fair	No	No	No	No	No	Yes	Moderate
Y94	2017-06-16	BAR	29.3852	-90.0481	Male	post-spill	213	Subadult			Fair	No	No	No	No	No	No	Normal
YN5	2017-06-16	BAR	29.3679	-90.0489	Female	post-spill	214	Subadult	No		Fair	No	No	Yes	No	No	No	Mild
YN9	2017-06-17	BAR	29.4495	-90.07	Female	pre-spill	222	Subadult	Yes	CBD	Guarded	No	No	Yes	No	Yes	No	Moderate
YR1	2017-06-17	BAR	29.4495	-90.07	Female	post-spill	197	Calf	CBD		Fair	No	No	No	No	Yes	No	Mild
Y96	2017-06-19	BAR	29.4488	-89.9284	Male	CBD	185	Calf			Guarded	No	Yes	Yes	No	No	No	Mild
YR3	2017-06-19	BAR	29.4634	-89.9189	Female	CBD	234	Subadult	No		Guarded	No	No	Yes	No	No	Yes	Normal
Y98	2017-06-23	BAR	29.348	-89.9876	Male	pre-spill	256	Adult			Guarded	No	No	No	No	No	No	Mild
YR5	2017-06-23	BAR	29.3585	-90.05	Female	post-spill	197	Subadult	CBD		Fair	No	No	No	No	No	No	Mild
YV5	2017-09-18	BAR	29.2199	-90.0267	Female	pre-spill	245	Adult	No		Fair	No	No	No	No	No	No	Moderate
Y19	2017-09-19	BAR	29.2616	-89.9744	Female	pre-spill	241	Adult	Yes	Failure	Fair	No	No	Yes	No	No	No	Mild
YA2	2017-09-19	BAR	29.2358	-90.0141	Male	pre-spill	248	Adult				No	No	No	No	No	No
YA3	2017-09-19	BAR	29.244	-90.0015	Female	pre-spill	237	Subadult	Yes	Success	Good	No	No	No	No	No	No	Mild
YV7	2017-09-19	BAR	29.2358	-90.0141	Female	pre-spill	226	Subadult	No		Guarded	No	No	No	No	Yes	No	Severe
YA6	2017-09-20	BAR	29.2446	-89.9963	Male	pre-spill	258	Adult			Guarded	No	No	No	No	No	No	Mild
YX1	2017-09-20	BAR	29.2149	-90.0312	Female	pre-spill	245	Adult	No		Guarded	No	No	No	No	No	No	Mild
YX3	2017-09-20	BAR	29.2149	-90.0312	Female	pre-spill	238	Subadult	No		Fair	No	No	No	No	No	No	Mild
Y99	2017-09-21	BAR	29.2436	-89.9958	Female	pre-spill	256	Adult	Yes	Failure	Fair	No	No	No	No	No	Yes	Mild
YF0	2017-09-21	BAR	29.2861	-90.0342	Male	pre-spill	232	Subadult				No	No	No	No	No	No
YF4	2017-09-21	BAR	29.2441	-90.0015	Male	post-spill	203	Subadult			Good	No	No	No	No	No	No	Mild
YX5	2017-09-21	BAR	29.2441	-90.0015	Female	pre-spill	245	Adult	Yes	Success	Poor	No	No	No	No	Yes	No	Severe
Y93	2018-07-10	BAR	29.2377	-90.0179	Female	pre-spill	235	Subadult	Yes	Failure	Guarded	No	No	No	No	No	No	Moderate
YF8	2018-07-10	BAR	29.234	-90.0127	Male	pre-spill	258	Adult			Poor	Yes	No	Yes	No	Yes	No	Mild
YX7	2018-07-10	BAR	29.2379	-90.0206	Female	pre-spill	250	Adult	Yes	CBD	Fair	No	No	No	No	No	No	Mild
Y66	2018-07-11	BAR	29.2381	-90.0134	Male	CBD	220	Subadult			Fair	No	No	No	No	No	No	Moderate
Y79	2018-07-11	BAR	29.2467	-89.9972	Female	pre-spill	232	Adult	Yes	Failure	Fair	No	No	No	No	No	Yes	Mild
YJ2	2018-07-12	BAR	29.2604	-89.9769	Male	pre-spill	254	Adult			Fair	No	No	No	No	No	No	Moderate
YX9	2018-07-12	BAR	29.245	-89.9993	Female	CBD	234	Subadult	Yes	Failure	Guarded	No	No	No	No	No	No	Mild
YV7	2018-07-13	BAR	29.2129	-90.0327	Female	pre-spill	233	Subadult	Yes	Success	Guarded	No	No	No	No	No	No	Severe
YA6	2018-07-16	BAR	29.2439	-90.002	Male	pre-spill	262	Adult			Guarded	No	No	No	No	No	No	Moderate
YY3	2018-07-16	BAR	29.2449	-90.0016	Female	pre-spill	235	Subadult	No		Good	No	No	No	No	No	No	Mild
YY9	2018-07-19	BAR	29.2439	-90.0096	Female	pre-spill	243	Adult	Yes	Failure	Guarded	No	No	No	No	Yes	No	Moderate
YZ1	2018-07-20	BAR	29.3686	-90.0465	Female	pre-spill	259	Adult	CBD		Poor	Yes	No	No	No	No	No	Mild
196	2014-05-05	SAR	27.1998	-82.4984	Male		269	Adult			Good	No	No	No	No	No	No	Normal
268	2014-05-05	SAR	27.5129	-82.6898	Male		273	Adult			Good	No	No	No	No	No	No	Normal
284	2014-05-05	SAR	27.5129	-82.6898	Male		211.5	Subadult				No	No	No	No	Yes	No
276	2014-05-06	SAR	27.4499	-82.6837	Male		285	Adult			Fair	No	No	No	No	No	No
197	2014-05-07	SAR	27.4811	-82.6933	Female			Adult	Yes	Success	Fair							Normal
133	2014-05-08	SAR	27.4757	-82.6979	Female		242	Adult	No		Fair	Yes	No	Yes	No	No	No	Mild
175	2014-05-08	SAR	27.4645	-82.6866	Female		249	Adult	CBD		Guarded	Yes	No	No	No	No	No	Mild
249	2014-05-09	SAR	27.4959	-82.7001	Female		203	Subadult	No			No	Yes	No	No	Yes	No
209	2016-05-06	SAR	27.4039	-82.6457	Female		236	Adult	No			No	No	No	No	No	No	Normal
255	2016-05-06	SAR	27.4039	-82.6457	Female		192	Subadult	CBD			No	No	No	No	No	Yes
33	2016-05-07	SAR	27.4177	-82.6541	Female		258	Adult	No			No	No	No	No	No	No	Moderate
292	2016-05-09	SAR	27.4827	-82.673	Male		216	Subadult				No	No	No	No	No	No	Mild
178	2016-05-11	SAR	27.4318	-82.6521	Male		272	Adult				No	No	No	No	No	No	Normal
188	2016-05-11	SAR	27.4318	-82.6521	Male		257	Adult				No	No	No	No	No	No	Normal
223	2016-05-11	SAR	27.4318	-82.6521	Female		251	Adult	No			No	No	No	No	No	No	Moderate
294	2016-05-11	SAR	27.4318	-82.6521	Male		202	Subadult				No	No	No	No	No	No
*Prognosis, health panels, and lung scores are described in Schwacke et al. 2014.
