# Supplementary material for: Transcriptome profiling of blood from common bottlenose dolphins (Tursiops truncatus) in the northern Gulf of Mexico to enhance health assessment capabilities
Source: PLoS One. 2022 Aug 24;17(8):e0272345. doi: 10.1371/journal.pone.0272345 (PMC9401185; doi:10.1371/journal.pone.0272345)
Supplement: S2 Table — The grey module, containing all genes not assigned to a co-expressed module is not included. (XLSX) [file pone.0272345.s002.xlsx]

## Sheet: Supplemental Table 2
Supplemental Table 2. Genes in each co-expressed module from WGCNA of all BAR and SAR blood transcriptomes. The grey module, containing all genes not assigned to a co-expressed module is not included.
WGCNA Module	Locus	Gene Symbol
black	NW_017843010.1:235959-272253	ADGRE1
black	NW_017843145.1:786327-791396	ADGRE5
black	NW_017843196.1:12559836-12584623	ADGRG3
black	NW_017844299.1:2323682-2339943	AHCY
black	NW_017842131.1:64699713-64745942	AHR
black	NW_017842131.1:486603-533698	ALOX5
black	NW_017843255.1:25244918-25266907	ALOX5AP
black	NW_017844169.1:32417223-32446462	AMPD3
black	NW_017842585.1:24755818-25068595	ARHGAP10
black	NW_017842583.1:6484251-6531884	ATP6V0D2
black	NW_017844507.1:12093653-12117057	BPNT1
black	NW_017842989.1:23155466-23183883	BTK
black	NW_017844625.1:93965145-94111658	CACNB4
black	NW_017843823.1:2530598-2536869	CAMK1
black	NW_017843879.1:10784445-10788327	CCL15
black	NW_017844023.1:1644112-1667761	CCR3
black	NW_017842545.1:4974071-5008919	CD9
black	NW_017844438.1:5149263-5175999	CDA
black	NW_017844429.1:67841639-67851239	CKAP4
black	NW_017843255.1:14566430-14585032	CYSLTR2
black	NW_017844517.1:1266346-1503293	DACH1
black	NW_017842395.1:10349489-10455293	DAPK2
black	NW_017844429.1:55666791-55703853	DCN
black	NW_017844169.1:31081099-31123180	DKK3
black	NW_017843484.1:5279259-5352853	ENTPD7
black	NW_017844682.1:1515639-1525062	ERFE
black	NW_017844429.1:25373129-25448841	F5
black	NW_017843440.1:6461936-6491759	FAAH
black	NW_017843160.1:43453387-43513815	FAM189A2
black	NW_017843503.1:4102489-4129890	FBP1
black	NW_017842185.1:5357173-5368226	FCER1A
black	NW_017843440.1:13328171-13332536	FHL3
black	NW_017843730.1:8928438-8929613	GATA1
black	NW_017843160.1:36100967-36455532	GNAQ
black	NW_017842131.1:36885649-36937559	GPR141
black	NW_017843730.1:3629547-3636985	GPR34
black	NW_017842997.1:7606172-7637588	HPGD
black	NW_017844198.1:6813047-6827540	IGFBPL1
black	NW_017843847.1:714743-732504	IL3RA
black	NW_017844144.1:23541765-23577499	IL5RA
black	NW_017844517.1:2716654-2734512	KLF5
black	NW_017844169.1:11266544-11437774	LDLRAD3
black	NW_017843193.1:531091-532158	LOC101328841
black	NW_017843879.1:10731809-10738513	LOC101330755
black	NW_017842414.1:32051097-32089612	LOC109547842
black	NW_017842794.1:93554865-93583648	LOC109549141
black	NW_017843879.1:6363557-6426757	LPO
black	NW_017843806.1:5699816-5725383	LRRC75A
black	NW_017844169.1:344203-354330	MS4A2
black	NW_017844625.1:64160514-64262161	MYLK
black	NW_017842545.1:6744084-6753488	OLR1
black	NW_017843440.1:21763501-21773718	PAQR7
black	NW_017842794.1:75442583-76655054	PDE4D
black	NW_017844196.1:3269434-3497990	PDGFD
black	NW_017844429.1:10518519-10693051	PLA2G4A
black	NW_017844169.1:34650269-34679000	PPFIBP2
black	NW_017844169.1:213016-218573	PTGDR2
black	NW_017842414.1:43054810-43068520	PTGER2
black	NW_017844231.1:4979161-4994636	PTGS1
black	NW_017844288.1:1728808-1747574	RAB44
black	NW_017844507.1:20126929-20154425	RGS18
black	NW_017844429.1:2439329-2456212	RHEX
black	NW_017844625.1:26718606-26798317	SAMSN1
black	NW_017843255.1:48977230-49029611	SERPINB10
black	NW_017842131.1:54789539-54984033	SLC25A13
black	NW_017842421.1:2196377-2258259	SLC27A6
black	NW_017842605.1:4712158-4747767	SLC6A4
black	NW_017844293.1:8624612-8652623	SLC8B1
black	NW_017844429.1:57676949-57684424	SOCS2
black	NW_017843484.1:8505203-8549651	STN1
black	NW_017843160.1:16768014-16780648	SUCNR1
black	NW_017844000.1:2820826-2945347	SUSD1
black	NW_017842696.1:14813420-14952163	TEC
black	NW_017843449.1:8275762-8287936	TIMP2
black	NW_017844429.1:58460865-58568642	TMCC3
black	NW_017842585.1:29166007-29210285	TMEM154
black	NW_017844198.1:13613419-13677616	TMEM38B
black	NW_017844625.1:54346208-54391975	TMPRSS7
black	NW_017844374.1:364115-370575	TRIM7
black	NW_017842421.1:7153050-7171494	TXNDC15
black	NW_017844429.1:66286628-66351524	TXNRD1
black	NW_017842632.1:2658003-2670965	VSTM1
black	NW_017843712.1:1126265-1151622	ZNF346
blue	NW_017843453.1:820878-825501	AAMP
blue	NW_017844374.1:1891101-1895786	ABHD8
blue	NW_017843746.1:12190508-12202857	ACOT8
blue	NW_017843964.1:111145-117788	ADAT3
blue	NW_017842806.1:5481593-5487083	AGAP3
blue	NW_017843440.1:21443160-21461948	AIM1L
blue	NW_017843071.1:690034-698789	AJM1
blue	NW_017843440.1:7160879-7168528	AKR1A1
blue	NW_017842632.1:341432-354860	ALDH16A1
blue	NW_017844198.1:8510756-8515109	ALG2
blue	NW_017843074.1:174595-181232	ALKBH4
blue	NW_017842757.1:12398709-12406613	ALKBH5
blue	NW_017843536.1:51359-56208	ANAPC11
blue	NW_017843071.1:532908-542464	ANAPC2
blue	NW_017842383.1:243313-252096	ANKRD54
blue	NW_017844198.1:7476901-7504073	ANP32B
blue	NW_017844129.1:2332191-2338876	AP5Z1
blue	NW_017842414.1:392116-427089	APOPT1
blue	NW_017842131.1:21933898-21936893	ARF5
blue	NW_017842414.1:45151493-45155763	ARF6
blue	NW_017844385.1:115222-121678	ARFRP1
blue	NW_017843196.1:12849390-12854454	ARL2BP
blue	NW_017844586.1:8562393-8564209	ARMC5
blue	NW_017842195.1:101906-122162	ATG4B
blue	NW_017844625.1:74394195-74398163	ATP5G3
blue	NW_017843449.1:6050871-6056872	ATP5H
blue	NW_017843699.1:6049-8913	B3GALT6
blue	NW_017843020.1:381895-406499	B3GAT3
blue	NW_017843712.1:639743-650391	B4GALT7
blue	NW_017844429.1:8034365-8043479	BATF3
blue	NW_017844458.1:9648642-9663898	BCAS2
blue	NW_017842545.1:332658-393278	BCL2L13
blue	NW_017843191.1:50222-51541	BLOC1S3
blue	NW_017844304.1:67784-70483	BOP1
blue	NW_017843806.1:384323-386311	BORCS6
blue	NW_017844355.1:475427-497062	BRD9
blue	NW_017843088.1:101158-163083	BRF1
blue	NW_017842459.1:14599-21964	BSG
blue	NW_017842840.1:726354-736059	BUD31
blue	NW_017843503.1:7489208-7496237	CARD19
blue	NW_017844517.1:31091452-31127836	CARS2
blue	NW_017843196.1:12662141-12682524	CCDC102A
blue	NW_017843193.1:7863350-7872664	CCDC32
blue	NW_017843360.1:869797-871324	CCDC85B
blue	NW_017843699.1:65591-73800	CCNL2
blue	NW_017843360.1:490705-502102	CCS
blue	NW_017844000.1:3787830-3797561	CDC26
blue	NW_017843088.1:244266-245320	CDCA4
blue	NW_017844429.1:29001943-29004991	CDK4
blue	NW_017842442.1:1382742-1392739	CDK5RAP3
blue	NW_017844033.1:257569-259744	CDKN1C
blue	NW_017844144.1:2454400-2525431	CHDH
blue	NW_017844707.1:3416-24770	CHID1
blue	NW_017844517.1:33220453-33221830	CHKB
blue	NW_017842757.1:11821635-11825384	CHMP2A
blue	NW_017842414.1:66790053-66800485	CHMP4A
blue	NW_017843582.1:110488-125818	CHMP7
blue	NW_017842806.1:5421139-5431655	CHPF2
blue	NW_017844458.1:895365-904895	CHTOP
blue	NW_017842689.1:521174-526751	CLASRP
blue	NW_017842620.1:210988-212818	CLIC1
blue	NW_017844355.1:690375-703277	CLPTM1L
blue	NW_017844198.1:5007500-5027094	CLTA
blue	NW_017843712.1:1691412-1710067	CLTB
blue	NW_017844429.1:28102578-28106134	CNPY2
blue	NW_017844288.1:6422147-6428249	CNPY3
blue	NW_017843467.1:1482250-1483375	COA3
blue	NW_017842395.1:19381979-19387948	COMMD4
blue	NW_017842549.1:352658-357368	COPE
blue	NW_017842212.1:1303569-1311216	COX4I1
blue	NW_017843048.1:326845-334493	CRELD2
blue	NW_017843589.1:7108321-7134790	CRLS1
blue	NW_017844293.1:13207158-13215588	CRYBB1
blue	NW_017842395.1:19041581-19059479	CSK
blue	NW_017843947.1:4312313-4324474	CTSH
blue	NW_017842632.1:1049282-1190203	CTU1
blue	NW_017842989.1:4907458-4907727	CUNH11orf98
blue	NW_017844103.1:1277229-1283014	CUNH12orf10
blue	NW_017844293.1:6017385-6025378	CUNH12orf49
blue	NW_017842545.1:5434473-5436626	CUNH12orf57
blue	NW_017842236.1:97871-105845	CUNH16orf91
blue	NW_017843440.1:13458930-13459790	CUNH1orf122
blue	NW_017844507.1:24865088-24869990	CUNH1orf53
blue	NW_017844299.1:7248780-7258413	CUNH20orf27
blue	NW_017842580.1:1103519-1107922	CUNH22orf39
blue	NW_017844288.1:10841005-10844653	CUNH6orf141
blue	NW_017842840.1:73568-77455	CUNH7orf61
blue	NW_017843255.1:59772302-59775260	CUNH8orf33
blue	NW_017843457.1:2495294-2501534	CXorf40A
blue	NW_017844144.1:56294-59110	CYB561D2
blue	NW_017842956.1:258817-264080	DALRD3
blue	NW_017843746.1:12391938-12395863	DBNDD2
blue	NW_017842757.1:4369467-4383542	DEXI
blue	NW_017843440.1:8363122-8371667	DMAP1
blue	NW_017844385.1:211134-242060	DNAJC5
blue	NW_017843544.1:157676-165379	DOHH
blue	NW_017842185.1:7709231-7709827	DPM3
blue	NW_017843071.1:574777-576624	DPP7
blue	NW_017842195.1:89278-99606	DTYMK
blue	NW_017843875.1:113983-185056	DUSP22
blue	NW_017842154.1:29984-31087	DUSP28
blue	NW_017844299.1:1618418-1664464	EDEM2
blue	NW_017843615.1:4080396-4138412	EGLN1
blue	NW_017842131.1:77336623-77338350	EID1
blue	NW_017843553.1:842593-850576	EIF3K
blue	NW_017842632.1:826851-829675	EMC10
blue	NW_017843160.1:37188570-37189108	EMC6
blue	NW_017843712.1:40704191-40708726	EMILIN1
blue	NW_017843160.1:72483645-72485735	ENHO
blue	NW_017844458.1:2735613-2742549	ENSA
blue	NW_017844625.1:66108873-66113472	EPN1
blue	NW_017842632.1:1113926-1118775	ETFB
blue	NW_017844198.1:6339412-6344871	EXOSC3
blue	NW_017843033.1:282730-287302	EXOSC5
blue	NW_017842275.1:8798277-8851218	EXOSC6
blue	NW_017843202.1:1179-2927	F8A1
blue	NW_017842396.1:59305-64953	FAAP20
blue	NW_017842782.1:1549203-1552082	FADD
blue	NW_017844625.1:1159623-1180562	FAM207A
blue	NW_017844396.1:2354456-2374260	FAM53A
blue	NW_017844078.1:521261-523375	FAM89B
blue	NW_017844288.1:705232-715711	FANCE
blue	NW_017843875.1:3279585-3631942	FARS2
blue	NW_017842359.1:4638061-4656088	FBRSL1
blue	NW_017843484.1:7400597-7403433	FBXL15
blue	NW_017844100.1:371096-374847	FEM1A
blue	NW_017842131.1:12753699-12757360	FMC1
blue	NW_017842275.1:8985069-9001730	FUK
blue	NW_017842845.1:654877-656557	GADD45GIP1
blue	NW_017843449.1:6486095-6488670	GALK1
blue	NW_017844625.1:1509166-1523071	GATD3A
blue	NW_017843191.1:4332-5898	GEMIN7
blue	NW_017843501.1:201352-210954	GET4
blue	NW_017843553.1:947790-953377	GGN
blue	NW_017843467.1:1095636-1102652	GHDC
blue	NW_017843191.1:1313050-1322467	GLTSCR2
blue	NW_017844385.1:57590-78394	GMEB2
blue	NW_017842555.1:25968-30186	GNA11
blue	NW_017843088.1:225162-229902	GPR132
blue	NW_017843191.1:1524254-1530433	GRWD1
blue	NW_017843107.1:805280-809874	GSTK1
blue	NW_017843484.1:8858905-8866279	GSTO1
blue	NW_017844471.1:14782-27283	GTF3C5
blue	NW_017843847.1:3399-5592	GTPBP6
blue	NW_017844126.1:1152841-1154233	H1FX
blue	NW_017842229.1:15892986-15893654	H2AFJ
blue	NW_017843657.1:12306985-12308892	H2AFX
blue	NW_017843016.1:240908-254326	HAUS7
blue	NW_017842421.1:12696731-12709008	HDAC3
blue	NW_017844100.1:198786-201712	HDGFL2
blue	NW_017844304.1:130839-133745	HGH1
blue	NW_017843449.1:6116597-6128404	HN1
blue	NW_017843038.1:259834-276213	HNRNPM
blue	NW_017843484.1:4418069-4441430	HPS1
blue	NW_017843484.1:7163610-7166350	HPS6
blue	NW_017844342.1:137197-141671	HRAS
blue	NW_017843193.1:10396735-10398141	HYPK
blue	NW_017842845.1:574237-577434	IER2
blue	NW_017842545.1:5217194-5224937	IFFO1
blue	NW_017843553.1:2802491-2803417	IGFLR1
blue	NW_017842782.1:747351-768043	IGHMBP2
blue	NW_017843503.1:27047-31125	IL11RA
blue	NW_017842395.1:19611972-19613454	IMP3
blue	NW_017842971.1:94405-100896	IMP4
blue	NW_017843658.1:570709-573539	INO80B
blue	NW_017844129.1:93556-118982	INTS1
blue	NW_017843020.1:426698-431323	INTS5
blue	NW_017844126.1:1033054-1052448	ISY1
blue	NW_017843160.1:27733772-27753273	KANSL2
blue	NW_017842131.1:21077085-21081522	KCP
blue	NW_017842858.1:578526-584087	KIAA2013
blue	NW_017844374.1:1254420-1256810	KLF2
blue	NW_017844288.1:6469150-6479550	KLHDC3
blue	NW_017844680.1:29690-75377	KLHDC4
blue	NW_017842632.1:3047608-3048924	KMT5C
blue	NW_017843440.1:1986577-1991842	KTI12
blue	NW_017842395.1:9638316-9669856	LACTB
blue	NW_017842229.1:10573149-10590945	LDHB
blue	NW_017842945.1:24575-43753	LEMD2
blue	NW_017843158.1:54311-56819	LENG9
blue	NW_017844283.1:6-1224	LLGL1
blue	NW_017844169.1:13242871-13254087	LMO2
blue	NW_017844293.1:995279-996935	LOC101317061
blue	NW_017842632.1:944608-950807	LOC101318896
blue	NW_017844689.1:574251-593746	LOC101319580
blue	NW_017843774.1:4-1134	LOC101329976
blue	NW_017842226.1:22831-33148	LOC101330399
blue	NW_017844304.1:78844-79286	LOC101333473
blue	NW_017843071.1:728428-733468	LOC101337575
blue	NW_017844299.1:1932370-1933119	LOC101339769
blue	NW_017844510.1:8460484-8461402	LOC109547553
blue	NW_017844682.1:4461910-4462632	LOC109547995
blue	NW_017842131.1:21081826-21093243	LOC109548122
blue	NW_017842906.1:9744082-9747385	LOC109549322
blue	NW_017843071.1:512407-514618	LOC109549720
blue	NW_017843196.1:12527083-12528209	LOC109550095
blue	NW_017843214.1:9286-12247	LOC109550114
blue	NW_017843875.1:1861525-1864593	LOC109551536
blue	NW_017844129.1:777459-781697	LOC109552126
blue	NW_017844342.1:72480-74130	LOC109552693
blue	NW_017844396.1:1102430-1111732	LRPAP1
blue	NW_017843255.1:59985498-59992293	LRRC14
blue	NW_017842858.1:6518565-6529369	LRRC47
blue	NW_017843020.1:410322-412422	LRRN4CL
blue	NW_017843074.1:168106-174689	LRWD1
blue	NW_017842845.1:577621-578357	LYL1
blue	NW_017843484.1:6359185-6365781	LZTS2
blue	NW_017844304.1:141736-144799	MAF1
blue	NW_017842131.1:69884348-69910986	MALSU1
blue	NW_017842840.1:206988-211426	MAP11
blue	NW_017843048.1:122463-131408	MAPK11
blue	NW_017842840.1:247456-249118	MBLAC1
blue	NW_017844288.1:6467038-6468766	MEA1
blue	NW_017844355.1:4722741-4730886	MED10
blue	NW_017842757.1:12523981-12532884	MED9
blue	NW_017843947.1:5752248-5755733	MESDC1
blue	NW_017843807.1:170043-184695	METRNL
blue	NW_017842757.1:5975549-5992040	METTL22
blue	NW_017842383.1:58679-64102	MFNG
blue	NW_017844396.1:1482389-1484758	MFSD10
blue	NW_017842414.1:45349371-45352003	MGAT2
blue	NW_017843303.1:2029852-2034047	MGAT4B
blue	NW_017842185.1:215037-233432	MGST3
blue	NW_017843699.1:163439-167079	MIB2
blue	NW_017844647.1:290920-296840	MIEF2
blue	NW_017843467.1:28861-29470	MIEN1
blue	NW_017842845.1:38069-42331	MISP3
blue	NW_017842936.1:25812-28787	MPV17L2
blue	NW_017843879.1:9560790-9564342	MRM1
blue	NW_017844304.1:75402-78756	MROH1
blue	NW_017844411.1:7345215-7352970	MRPL18
blue	NW_017844355.1:946917-948296	MRPL36
blue	NW_017843449.1:6560082-6562792	MRPL38
blue	NW_017843071.1:341029-341549	MRPL41
blue	NW_017844172.1:416843-420465	MRPL52
blue	NW_017843255.1:31021181-31022432	MRPL57
blue	NW_017843244.1:4838956-4840573	MRPS16
blue	NW_017844299.1:6675287-6677252	MRPS26
blue	NW_017844407.1:13965-14879	MT2A
blue	NW_017844288.1:1938731-1945547	MTCH1
blue	NW_017842452.1:4757588-4811335	MTDH
blue	NW_017843484.1:31639226-31652127	MTG1
blue	NW_017844293.1:10757228-10777155	MVK
blue	NW_017842243.1:510123-519619	MYO1G
blue	NW_017842580.1:749509-752163	MZT2B
blue	NW_017843060.1:177013-178665	NAA10
blue	NW_017844198.1:7516555-7540780	NANS
blue	NW_017842421.1:11947185-11948971	NDUFA2
blue	NW_017843730.1:8007615-8009667	NDUFB11
blue	NW_017843160.1:71210538-71221359	NDUFB6
blue	NW_017842982.1:12291214-12299193	NDUFB9
blue	NW_017844169.1:2346501-2351356	NDUFS3
blue	NW_017844355.1:949760-955704	NDUFS6
blue	NW_017843071.1:489406-498703	NELFB
blue	NW_017842620.1:335169-341241	NELFE
blue	NW_017843875.1:9674612-9678725	NOL7
blue	NW_017843746.1:2771443-2782263	NPEPL1
blue	NW_017843484.1:22917170-22931547	NSMCE4A
blue	NW_017844129.1:540530-547634	NUDT1
blue	NW_017842757.1:9183781-9189195	NUDT16L1
blue	NW_017842657.1:4981677-4984644	NXT1
blue	NW_017844374.1:1856967-1859254	OCEL1
blue	NW_017843467.1:153963-157853	ORMDL3
blue	NW_017844299.1:7333179-7361676	PANK2
blue	NW_017843071.1:623513-624647	PAXX
blue	NW_017844411.1:17232-24077	PDCD2
blue	NW_017844342.1:23841-27158	PDDC1
blue	NW_017843196.1:3596876-3599051	PDF
blue	NW_017842383.1:144689-156994	PDXP
blue	NW_017842605.1:328998-330106	PELP1
blue	NW_017843553.1:4234120-4258860	PEPD
blue	NW_017844293.1:16071052-16085902	PES1
blue	NW_017842970.1:95556-101489	PGLS
blue	NW_017842120.1:1381902-1385682	PGP
blue	NW_017843440.1:17109758-17159830	PHC2
blue	NW_017844342.1:14203-20048	PIDD1
blue	NW_017842185.1:7056516-7081480	PMF1
blue	NW_017844625.1:951054-963207	POFUT2
blue	NW_017842383.1:314703-324493	POLR2F
blue	NW_017842580.1:275504-281850	PPM1F
blue	NW_017842632.1:2942252-2954895	PPP1R12C
blue	NW_017842907.1:128157-129134	PPP1R14B
blue	NW_017842840.1:89061-90547	PPP1R35
blue	NW_017843730.1:8976048-8979524	PQBP1
blue	NW_017843255.1:59406997-59455433	PQLC1
blue	NW_017842689.1:4641242-4659256	PRDX4
blue	NW_017844458.1:15888868-15892504	PRMT6
blue	NW_017844385.1:257072-288418	PRPF6
blue	NW_017843746.1:253923-259737	PSMA7
blue	NW_017844458.1:2164210-2166607	PSMB4
blue	NW_017844129.1:145778-147567	PSMG3
blue	NW_017842971.1:73451-90792	PTPN18
blue	NW_017842782.1:11862-12942	PTPRCAP
blue	NW_017842359.1:4741270-4750835	PXMP2
blue	NW_017842696.1:39782651-39800037	QDPR
blue	NW_017843712.1:943195-945591	RAB24
blue	NW_017844586.1:7456607-7466445	RABEP2
blue	NW_017843879.1:11263475-11279377	RAD51D
blue	NW_017844144.1:659431-666103	RBM15B
blue	NW_017843360.1:452225-459818	RBM4
blue	NW_017842383.1:2279081-2292744	RBX1
blue	NW_017844586.1:13239524-13271213	RCC1L
blue	NW_017843255.1:59992493-59997650	RECQL4
blue	NW_017842605.1:3877748-3885978	RFLNB
blue	NW_017842806.1:5244879-5293118	RHEB
blue	NW_017844342.1:303887-307438	RIC8A
blue	NW_017843658.1:10793363-10794483	RNF181
blue	NW_017843303.1:541777-548726	RNF187
blue	NW_017844293.1:15980886-15981921	RNF215
blue	NW_017844342.1:165051-169424	RNH1
blue	NW_017842989.1:443921-444288	ROMO1
blue	NW_017842907.1:190314-192709	RPS6KA4
blue	NW_017844625.1:1795080-1806608	RRP1
blue	NW_017843807.1:4253374-4258816	RSAD1
blue	NW_017843440.1:22183133-22187263	RSRP1
blue	NW_017843467.1:1597162-1605449	RUNDC1
blue	NW_017844078.1:236290-237552	SAC3D1
blue	NW_017842997.1:6724472-6729627	SAP30
blue	NW_017842421.1:23702765-23717441	SAP30L
blue	NW_017844288.1:3686281-3718035	SAYSD1
blue	NW_017844299.1:1041716-1042661	SCAND1
blue	NW_017844023.1:800141-801116	SCAP
blue	NW_017842442.1:1476778-1480468	SCRN2
blue	NW_017844507.1:7650805-7664668	SDE2
blue	NW_017843553.1:2672782-2673911	SDHAF1
blue	NW_017844169.1:1436060-1437819	SELENOH
blue	NW_017843048.1:147358-167289	SELENOO
blue	NW_017843947.1:13223053-13226690	SET
blue	NW_017844411.1:19461325-19462075	SF3B5
blue	NW_017842971.1:3460688-3464438	SFT2D3
blue	NW_017844304.1:137150-141612	SHARPIN
blue	NW_017843088.1:349912-354702	SIVA1
blue	NW_017844023.1:3377112-3388140	SLC25A38
blue	NW_017842806.1:5510185-5515426	SLC4A2
blue	NW_017843033.1:660970-675785	SMG9
blue	NW_017844304.1:168849-172295	SMPD5
blue	NW_017842632.1:240223-254148	SNRNP70
blue	NW_017844689.1:357783-376946	SPG7
blue	NW_017843020.1:1076381-1086287	SPINDOC
blue	NW_017844231.1:419877-424309	SPOUT1
blue	NW_017844517.1:197730-200893	SPPL2B
blue	NW_017843712.1:2721545-2727186	SPR
blue	NW_017844288.1:1641796-1648348	SRSF3
blue	NW_017844293.1:10010237-10017006	SRSF9
blue	NW_017843699.1:110244-134274	SSU72
blue	NW_017842229.1:10004224-10139048	ST8SIA1
blue	NW_017844682.1:15932654-15945600	STK11IP
blue	NW_017843309.1:73526-78870	SURF4
blue	NW_017843145.1:315124-316685	SWSAP1
blue	NW_017843191.1:429905-433602	SYMPK
blue	NW_017843746.1:12397431-12426210	SYS1
blue	NW_017844169.1:35439034-35440491	TAF10
blue	NW_017843553.1:2588331-2594746	TBCB
blue	NW_017844288.1:6272989-6275647	TBCC
blue	NW_017844689.1:538512-543120	TCF25
blue	NW_017842956.1:506306-509898	TCTA
blue	NW_017843946.1:219947-226040	TEDC1
blue	NW_017844517.1:32732555-32755548	TFDP1
blue	NW_017842858.1:4480218-4486699	THAP3
blue	NW_017842580.1:700018-702570	THAP7
blue	NW_017844304.1:374826-378484	TIGD5
blue	NW_017844517.1:149651-150833	TIMM13
blue	NW_017843145.1:3875-4529	TIMM29
blue	NW_017843947.1:2860054-2871436	TM2D3
blue	NW_017843712.1:651977-655611	TMED9
blue	NW_017843467.1:2151082-2165304	TMEM101
blue	NW_017844396.1:2329228-2332913	TMEM129
blue	NW_017843020.1:506916-509153	TMEM179B
blue	NW_017843071.1:523161-524492	TMEM203
blue	NW_017844342.1:51324-56194	TMEM80
blue	NW_017843658.1:10268258-10269268	TMSB10
blue	NW_017844396.1:1605511-1638020	TNIP2
blue	NW_017844429.1:17350653-17381811	TOR3A
blue	NW_017842605.1:5209279-5213004	TP53I13
blue	NW_017842459.1:46757-53905	TPGS1
blue	NW_017844126.1:1830551-1840213	TPRA1
blue	NW_017843071.1:526776-530655	TPRN
blue	NW_017843658.1:10191668-10242896	TRABD2A
blue	NW_017843196.1:5136576-5142087	TRADD
blue	NW_017843071.1:648722-666132	TRAF2
blue	NW_017843440.1:14746539-14757508	TRAPPC3
blue	NW_017843303.1:471844-482226	TRIM17
blue	NW_017843449.1:6543956-6548442	TRIM47
blue	NW_017842414.1:445627-453909	TRMT61A
blue	NW_017843806.1:5729443-5748381	TRPV2
blue	NW_017842632.1:2743280-2748741	TSEN34
blue	NW_017843449.1:6373643-6379116	TSEN54
blue	NW_017843730.1:12377081-12382077	TSR2
blue	NW_017844144.1:42361-44142	TUSC2
blue	NW_017844625.1:2184506-2197509	U2AF1
blue	NW_017842421.1:11108341-11164463	UBE2D2
blue	NW_017844100.1:174695-182398	UBXN6
blue	NW_017843947.1:8978064-8988320	UNC45A
blue	NW_017843020.1:438742-439587	UQCC3
blue	NW_017843658.1:10780524-10784166	VAMP8
blue	NW_017844586.1:8350010-8352216	VKORC1
blue	NW_017843658.1:573665-576471	WBP1
blue	NW_017844625.1:2343859-2367979	WDR4
blue	NW_017843257.1:51268-62741	WDR5
blue	NW_017842858.1:6605104-6621449	WRAP73
blue	NW_017843875.1:1761286-1775829	WRNIP1
blue	NW_017843440.1:13462512-13469340	YRDC
blue	NW_017843847.1:1264585-1298696	ZBED1
blue	NW_017842757.1:11798353-11803232	ZBTB45
blue	NW_017844299.1:4608450-4610726	ZCCHC3
blue	NW_017843484.1:3703444-3720457	ZDHHC16
blue	NW_017843360.1:521559-524192	ZDHHC24
blue	NW_017842840.1:2176492-2190247	ZDHHC4
blue	NW_017844385.1:121803-133486	ZGPAT
blue	NW_017842120.1:881964-896400	ZNF213
blue	NW_017843193.1:412686-424665	ZNF219
blue	NW_017842757.1:11777663-11784438	ZNF324
blue	NW_017842757.1:9701605-9708672	ZNF444
blue	NW_017843484.1:31549951-31554175	ZNF511
blue	NW_017844586.1:8044330-8066361	ZNF689
blue	NW_017843440.1:9423749-9425990	ZNF691
blue	NW_017843107.1:5016313-5044375	ZNF786
blue	NW_017843397.1:74784-84048	ZNF865
blue	NW_017843879.1:9465829-9474393	ZNHIT3
blue	NW_017843875.1:21098251-21101395	ZNRD1
blue	NW_017842275.1:8262083-8358801	ZNRF1
blue	NW_017842131.1:42371030-42471893	ZNRF2
blue	NW_017844126.1:2430245-2456302	ZXDC
brown	NW_017843879.1:9787085-9902733	AATF
brown	NW_017842757.1:580039-705610	ABCC1
brown	NW_017843983.1:5739989-5748565	ABCF3
brown	NW_017843484.1:17059390-17276554	ABLIM1
brown	NW_017843746.1:17816734-17838699	ACTR5
brown	NW_017842131.1:11758653-11772406	ADCK2
brown	NW_017842906.1:4895288-5346244	AFF3
brown	NW_017844510.1:7338840-7366110	AFG3L2
brown	NW_017844507.1:9876633-9920179	AIDA
brown	NW_017844374.1:877872-895598	AKAP8
brown	NW_017844144.1:1167727-1181423	ALAS1
brown	NW_017843255.1:45193766-45299133	ALPK2
brown	NW_017842906.1:1252031-1400460	ANAPC1
brown	NW_017842359.1:4762073-4786422	ANKLE2
brown	NW_017844517.1:31199358-31232393	ANKRD10
brown	NW_017844293.1:15295555-15342813	AP1B1
brown	NW_017844169.1:35595143-35609964	APBB1
brown	NW_017844169.1:2611578-2621692	ARFGAP2
brown	NW_017844517.1:32251870-32364874	ATP11A
brown	NW_017843255.1:34821715-34830424	ATP5A1
brown	NW_017842383.1:5338659-5490381	ATXN10
brown	NW_017844429.1:42225751-42229451	ATXN7L3B
brown	NW_017843160.1:71605390-71654754	B4GALT1
brown	NW_017842794.1:20861612-21020081	BACH2
brown	NW_017842414.1:3621383-3628641	BCL11B
brown	NW_017843255.1:48565369-48740733	BCL2
brown	NW_017843227.1:5606061-5647877	BMS1
brown	NW_017844129.1:813357-826284	BRAT1
brown	NW_017843542.1:9851258-10073516	CAMK4
brown	NW_017843983.1:25892889-25929027	CARD8
brown	NW_017843245.1:7612263-7625444	CCAR2
brown	NW_017842414.1:10095272-10222007	CCDC88C
brown	NW_017842545.1:3552494-3575085	CCND2
brown	NW_017844299.1:7264276-7265810	CENPB
brown	NW_017843048.1:2373355-2406326	CERK
brown	NW_017843806.1:216798-234680	CHD3
brown	NW_017842971.1:8761176-8789293	CLASP1
brown	NW_017842858.1:2104450-2144019	CLSTN1
brown	NW_017844000.1:10370702-10454270	CNTRL
brown	NW_017844625.1:42907342-42921713	CPOX
brown	NW_017844196.1:8257123-8262868	CREBZF
brown	NW_017843196.1:4815807-4865193	CTCF
brown	NW_017844288.1:6483572-6493484	CUL7
brown	NW_017842226.1:43471-49639	DAZAP1
brown	NW_017842971.1:10416936-10433416	DDX18
brown	NW_017842421.1:7060094-7114428	DDX46
brown	NW_017844293.1:8531012-8549522	DDX54
brown	NW_017844293.1:500164-516654	DDX55
brown	NW_017844429.1:27835825-27853345	DGKA
brown	NW_017844023.1:454939-485569	DHX30
brown	NW_017844625.1:84499-170726	DIP2A
brown	NW_017843501.1:102259-136068	DNAAF5
brown	NW_017843712.1:42008319-42056124	DNMT3A
brown	NW_017844429.1:36880234-36893991	DYRK2
brown	NW_017843255.1:31256943-31280493	EEF1AKMT1
brown	NW_017843071.1:170526-308414	EHMT1
brown	NW_017843658.1:12340894-12407980	EIF2AK3
brown	NW_017843484.1:20705570-20738470	EIF3A
brown	NW_017844129.1:617067-639706	EIF3B
brown	NW_017843983.1:5638624-5655557	EIF4G1
brown	NW_017843806.1:3786884-3814271	ELAC2
brown	NW_017844429.1:2101635-2120499	ELK4
brown	NW_017842806.1:245687-320164	ESYT2
brown	NW_017843657.1:4980019-5088597	ETS1
brown	NW_017844355.1:256819-275331	EXOC3
brown	NW_017843440.1:20280969-20382012	EYA3
brown	NW_017842185.1:4138547-4160952	F11R
brown	NW_017843947.1:19871863-19955665	FAM169B
brown	NW_017843947.1:14605170-14636216	FAM174B
brown	NW_017843855.1:504795-516134	FASN
brown	NW_017842212.1:193625-225934	FBXO31
brown	NW_017844144.1:5984632-6122105	FLNB
brown	NW_017843255.1:17871929-17962635	FOXO1
brown	NW_017844231.1:996050-1014430	FPGS
brown	NW_017843191.1:1301656-1305070	GLTSCR1
brown	NW_017844129.1:869013-977276	GNA12
brown	NW_017843484.1:15091090-15127911	GPAM
brown	NW_017844586.1:13364882-13460908	GTF2I
brown	NW_017843947.1:1594795-1613074	GTPBP4
brown	NW_017842421.1:11969792-11982795	HARS
brown	NW_017843060.1:178888-187237	HCFC1
brown	NW_017843615.1:241839-289892	HEATR1
brown	NW_017844411.1:20412099-20578169	HIVEP2
brown	NW_017843712.1:515259-527669	HNRNPAB
brown	NW_017843021.1:9322566-9344095	HNRNPD
brown	NW_017843553.1:719269-731443	HNRNPL
brown	NW_017844444.1:6329403-6346091	HTATSF1
brown	NW_017844396.1:1281666-1408438	HTT
brown	NW_017843503.1:8095049-8177272	IARS
brown	NW_017842794.1:15134338-15228100	IBTK
brown	NW_017842845.1:45819-61956	IL27RA
brown	NW_017843440.1:13370821-13414586	INPP5B
brown	NW_017844682.1:5335262-5440976	INPP5D
brown	NW_017842414.1:66809485-66827027	IPO4
brown	NW_017844169.1:33300626-33347297	IPO7
brown	NW_017843262.1:221645-266407	IPO9
brown	NW_017844625.1:76629826-76705348	ITGA6
brown	NW_017842696.1:69240477-69298891	JADE1
brown	NW_017842421.1:6901667-6930469	JADE2
brown	NW_017843088.1:186991-196112	JAG2
brown	NW_017842657.1:1346763-1383073	KAT14
brown	NW_017844293.1:10851575-10883625	KCTD10
brown	NW_017843440.1:23794315-23855478	KDM1A
brown	NW_017842585.1:29903572-30059718	KIAA0922
brown	NW_017842549.1:497619-503209	KLHL26
brown	NW_017843553.1:2803809-2816391	KMT2B
brown	NW_017842383.1:2478445-2496582	L3MBTL2
brown	NW_017842421.1:23880856-23974464	LARP1
brown	NW_017842421.1:16630515-16692594	LARS
brown	NW_017843712.1:38051639-38077321	LBH
brown	NW_017842696.1:52082671-52199632	LEF1
brown	NW_017844396.1:2257601-2275991	LETM1
brown	NW_017844517.1:32573788-32580632	LOC109547613
brown	NW_017842545.1:5266352-5269594	LPAR5
brown	NW_017844625.1:345817-377148	LSS
brown	NW_017843255.1:45341527-45399918	MALT1
brown	NW_017843440.1:21903299-21958479	MAN1C1
brown	NW_017843255.1:38388526-38407349	MBD1
brown	NW_017842275.1:916822-965670	MBTPS1
brown	NW_017844517.1:32434742-32462821	MCF2L
brown	NW_017844625.1:296160-341526	MCM3AP
brown	NW_017842794.1:20635608-20790600	MDN1
brown	NW_017843033.1:138562-143918	MIA
brown	NW_017843807.1:2358949-2386563	MRC2
brown	NW_017843712.1:23879754-23897658	MSH6
brown	NW_017842414.1:32793424-32852018	MTHFD1
brown	NW_017844517.1:6134648-6397473	MYCBP2
brown	NW_017842757.1:8925526-8941764	NAGPA
brown	NW_017844169.1:13015451-13054739	NAT10
brown	NW_017843712.1:49683305-50002206	NBAS
brown	NW_017844682.1:6531783-6541202	NCL
brown	NW_017842414.1:23965069-24004297	NEK9
brown	NW_017844396.1:2174877-2181209	NELFA
brown	NW_017843657.1:4003849-4038076	NFRKB
brown	NW_017842806.1:1364666-1379349	NOM1
brown	NW_017844396.1:1462009-1479668	NOP14
brown	NW_017842414.1:10974842-11019824	NRDE2
brown	NW_017844625.1:66991670-67015806	NRROS
brown	NW_017844231.1:317864-365355	NUP188
brown	NW_017842585.1:22561438-22603636	OTUD4
brown	NW_017844293.1:2128101-2176978	P2RX7
brown	NW_017844304.1:201344-209013	PARP10
brown	NW_017842645.1:143136-186483	PCGF3
brown	NW_017843484.1:8146662-8184214	PDCD11
brown	NW_017843484.1:14003692-14032577	PDCD4
brown	NW_017842545.1:66305-75197	PEX26
brown	NW_017843657.1:12559917-12586924	PHLDB1
brown	NW_017843052.1:17776-27146	PKD1
brown	NW_017844438.1:1904505-1932549	PLEKHM2
brown	NW_017844527.1:28115619-28120396	PLPP5
brown	NW_017844458.1:2115575-2162920	POGZ
brown	NW_017842689.1:5495085-5789977	POLA1
brown	NW_017844471.1:1159044-1171995	POMT1
brown	NW_017843807.1:4417639-4430696	PPP1R9B
brown	NW_017842782.1:435042-562806	PPP6R3
brown	NW_017842185.1:6736905-6760708	PRCC
brown	NW_017842632.1:419152-424217	PRR12
brown	NW_017842359.1:4292013-4303532	PUS1
brown	NW_017844625.1:1526056-1538661	PWP2
brown	NW_017843191.1:358296-367231	QPCTL
brown	NW_017842585.1:15044630-15192190	RAP1GDS1
brown	NW_017844586.1:4674784-4706946	RBBP6
brown	NW_017843360.1:466549-475957	RBM14
brown	NW_017843440.1:22709470-22737816	RCAN3
brown	NW_017844438.1:2752700-2775877	RCC2
brown	NW_017843160.1:22571572-22758493	RFTN1
brown	NW_017844198.1:23461209-23468367	RHOG
brown	NW_017842120.1:1350243-1358817	RNPS1
brown	NW_017844625.1:1867730-1893981	RRP1B
brown	NW_017844293.1:11529386-11563102	SART3
brown	NW_017843160.1:24273496-24365435	SATB1
brown	NW_017843048.1:1177-3339	SBF1
brown	NW_017844355.1:131112-152500	SDHA
brown	NW_017843245.1:1493509-1533857	SECISBP2
brown	NW_017842414.1:3375703-3445059	SETD3
brown	NW_017842275.1:9028477-9076792	SF3B3
brown	NW_017842396.1:92997-130101	SKI
brown	NW_017844396.1:2334896-2346037	SLBP
brown	NW_017842359.1:2166503-2268197	SLC15A4
brown	NW_017842395.1:12998207-13031415	SMAD3
brown	NW_017843160.1:46054634-46224750	SMARCA2
brown	NW_017842840.1:902880-1009527	SMURF1
brown	NW_017843712.1:2467709-2479410	SMYD5
brown	NW_017844023.1:7356434-7360941	SNX17
brown	NW_017843657.1:3183326-3219217	SNX19
brown	NW_017843193.1:11074026-11149862	SPG11
brown	NW_017843553.1:998907-1029211	SPINT2
brown	NW_017844231.1:513774-573817	SPTAN1
brown	NW_017843712.1:18287247-18478142	SPTBN1
brown	NW_017842383.1:2912258-2920705	SREBF2
brown	NW_017843879.1:6208771-6212627	SRSF1
brown	NW_017842906.1:2769730-2791550	STARD7
brown	NW_017843476.1:255466-440997	STIM1
brown	NW_017843746.1:2792958-2809936	STX16
brown	NW_017843440.1:20779959-20788525	SYTL1
brown	NW_017844438.1:2356793-2382227	SZRD1
brown	NW_017844288.1:5738009-5757461	TAF8
brown	NW_017844625.1:88078677-88302313	TANC1
brown	NW_017844458.1:2814004-2826433	TARS2
brown	NW_017843823.1:2192245-2211970	TATDN2
brown	NW_017843303.1:2105330-2149470	TBC1D9B
brown	NW_017843807.1:226-49644	TBCD
brown	NW_017844293.1:3265696-3347957	TBCD
brown	NW_017842421.1:20253749-20283176	TCOF1
brown	NW_017844411.1:7353035-7363745	TCP1
brown	NW_017843193.1:787718-830290	TEP1
brown	NW_017843712.1:27463510-27777446	THADA
brown	NW_017844625.1:11980703-12370364	TIAM1
brown	NW_017843449.1:7873503-7877600	TMC6
brown	NW_017844517.1:32681303-32704985	TMCO3
brown	NW_017842757.1:11815920-11820978	TRIM28
brown	NW_017842840.1:390984-411689	TRIM4
brown	NW_017844510.1:8459360-8463423	TRMT2A
brown	NW_017842794.1:42396197-42399554	TSPYL1
brown	NW_017842794.1:42378183-42382267	TSPYL4
brown	NW_017843484.1:31521431-31549915	TUBGCP2
brown	NW_017843440.1:17928921-17942280	TXLNA
brown	NW_017843244.1:7246848-7257101	TYSND1
brown	NW_017842806.1:1154676-1266672	UBE3C
brown	NW_017842185.1:7145718-7160701	UBQLN4
brown	NW_017844288.1:185710-242857	UHRF1BP1
brown	NW_017842236.1:58048-85158	UNKL
brown	NW_017844625.1:11281239-11346539	URB1
brown	NW_017842243.1:2459960-2549992	URGCP
brown	NW_017842275.1:440306-523181	USP10
brown	NW_017844682.1:5031622-5119497	USP40
brown	NW_017842545.1:5379117-5390139	USP5
brown	NW_017844396.1:2521396-2546396	UVSSA
brown	NW_017842620.1:237150-244896	VARS
brown	NW_017844198.1:4135810-4150657	VCP
brown	NW_017844299.1:6452738-6474601	VPS16
brown	NW_017843947.1:1531776-1586106	WDR37
brown	NW_017843847.1:1411310-1436531	XG
brown	NW_017843983.1:6077612-6156214	YEATS2
brown	NW_017844293.1:16982997-16994555	YWHAH
brown	NW_017844507.1:3779066-3787757	ZBTB18
brown	NW_017844411.1:15083794-15112216	ZC3H12D
brown	NW_017844566.1:30345-79641	ZC3H18
brown	NW_017842383.1:2535921-2581992	ZC3H7B
brown	NW_017843016.1:184775-190440	ZNF275
brown	NW_017842840.1:2235854-2251770	ZNF316
brown	NW_017844169.1:3000081-3005985	ZNF408
brown	NW_017843712.1:40322919-40357788	ZNF512
brown	NW_017844103.1:1213416-1223028	ZNF740
brown	NW_017843746.1:2366693-2397266	ZNF831
brown	NW_017843746.1:2301115-2315112	ZNF831
brown	NW_017842414.1:1303705-1316793	ZNF839
green	NW_017843746.1:2511875-2515971	ATP5E
green	NW_017842840.1:689827-696705	ATP5J2
green	NW_017843440.1:20166035-20168131	ATPIF1
green	NW_017843658.1:301541-311817	BOLA3
green	NW_017842794.1:65737758-65776498	BTF3
green	NW_017844689.1:384847-388675	CPEN7
green	NW_017844169.1:10923692-10982844	CUNH11orf74
green	NW_017842982.1:18626285-18713073	EIF3H
green	NW_017844078.1:285213-286751	FAU
green	NW_017844288.1:6525613-6526927	LOC101316389
green	NW_017843440.1:20594429-20594873	LOC101316757
green	NW_017844293.1:608533-608903	LOC101317137
green	NW_017843531.1:11413546-11414375	LOC101318198
green	NW_017842794.1:18447781-18448568	LOC101319785
green	NW_017842794.1:35672046-35672548	LOC101320640
green	NW_017843453.1:18098905-18099765	LOC101323552
green	NW_017844355.1:12940217-12940668	LOC101325707
green	NW_017843875.1:7546675-7547998	LOC101328419
green	NW_017844444.1:3971263-3971788	LOC101329216
green	NW_017843875.1:14328383-14328920	LOC101329722
green	NW_017843160.1:61451069-61451653	LOC101329910
green	NW_017844527.1:6990536-6990988	LOC101332815
green	NW_017842131.1:52933177-52933607	LOC101333655
green	NW_017842229.1:2240730-2241179	LOC101336586
green	NW_017844355.1:9039543-9077165	LOC101337990
green	NW_017843983.1:690052-690868	LOC101339155
green	NW_017844429.1:17007142-17007761	LOC109547183
green	NW_017844458.1:2471380-2477837	LOC109547305
green	NW_017842545.1:563726-564108	LOC109548472
green	NW_017842131.1:51545836-51546683	LOC109548654
green	NW_017842689.1:6084382-6088838	LOC109548730
green	NW_017842131.1:23676387-23676788	LOC109549270
green	NW_017844263.1:15247494-15247830	LOC109552481
green	NW_017844429.1:28382614-28392297	NACA
green	NW_017843449.1:1533046-1533910	RPL10
green	NW_017843060.1:381900-382964	RPL10
green	NW_017843440.1:23317991-23320858	RPL11
green	NW_017844231.1:1242714-1245745	RPL12
green	NW_017844129.1:1104262-1104887	RPL12
green	NW_017844023.1:3965300-3968895	RPL14
green	NW_017843255.1:37689888-37693800	RPL17
green	NW_017843038.1:198231-198856	RPL18A
green	NW_017843582.1:5876066-5876643	RPL21
green	NW_017843983.1:17459350-17463024	RPL22L1
green	NW_017842585.1:2211543-2211985	RPL23
green	NW_017842442.1:2071733-2076805	RPL23
green	NW_017842794.1:36497030-36497576	RPL23A
green	NW_017844625.1:45583398-45588010	RPL24
green	NW_017844507.1:1830733-1831263	RPL26
green	NW_017844169.1:33910956-33913896	RPL27A
green	NW_017844126.1:1591838-1592325	RPL28
green	NW_017844000.1:10773887-10774250	RPL30
green	NW_017842452.1:4480183-4483582	RPL30
green	NW_017842906.1:6080586-6085769	RPL31
green	NW_017843823.1:142963-147737	RPL32
green	NW_017842696.1:52562785-52567512	RPL34
green	NW_017844231.1:3256091-3260723	RPL35
green	NW_017844625.1:66061839-66065483	RPL35A
green	NW_017842989.1:23187035-23189749	RPL36A
green	NW_017842794.1:87912655-87915269	RPL37
green	NW_017843453.1:2264812-2267302	RPL37A
green	NW_017843449.1:5631042-5635453	RPL38
green	NW_017844263.1:7299301-7302106	RPL39
green	NW_017842696.1:21695524-21699985	RPL9
green	NW_017844293.1:9845682-9849946	RPLP0
green	NW_017842395.1:14973480-14975663	RPLP1
green	NW_017843789.1:226022-231840	RPS10
green	NW_017842632.1:370437-374469	RPS11
green	NW_017844169.1:26517443-26520455	RPS13
green	NW_017842421.1:20310191-20313489	RPS14
green	NW_017844586.1:884436-890361	RPS15A
green	NW_017843947.1:7990268-7993682	RPS17
green	NW_017842945.1:295045-299976	RPS18
green	NW_017843746.1:98451-99757	RPS21
green	NW_017842794.1:58524145-58525972	RPS23
green	NW_017843244.1:843241-849819	RPS24
green	NW_017843657.1:12360178-12362281	RPS25
green	NW_017844458.1:664078-665720	RPS27
green	NW_017843712.1:17718000-17720647	RPS27A
green	NW_017842605.1:7530268-7530607	RPS27L
green	NW_017842131.1:1786514-1786843	RPS27L
green	NW_017842585.1:27815173-27820495	RPS3A
green	NW_017842989.1:431374-437315	RPS4X
green	NW_017842757.1:11727442-11733549	RPS5
green	NW_017842131.1:10937826-10943612	RPS6
green	NW_017843160.1:60800776-60805426	RPS6
green	NW_017843712.1:58228311-58234341	RPS7
green	NW_017843440.1:7874332-7876935	RPS8
green	NW_017843255.1:12078284-12082063	TPT1
green	NW_017842549.1:538228-540723	UBA52
green	NW_017843730.1:8403113-8409538	UXT
green	NW_017843440.1:9539483-9557697	YBX1
magenta	NW_017844304.1:380090-381617	EEF1D
magenta	NW_017843020.1:377579-380780	EEF1G
magenta	NW_017843038.1:672239-674401	EIF3G
magenta	NW_017843484.1:7588703-7589212	LOC101315466
magenta	NW_017842395.1:9964973-9965398	LOC101315674
magenta	NW_017842131.1:10848295-10849112	LOC101318041
magenta	NW_017843712.1:8944597-8945302	LOC101321904
magenta	NW_017842131.1:68030020-68032824	LOC101322537
magenta	NW_017842452.1:14541848-14543181	LOC101330385
magenta	NW_017843467.1:1324777-1325284	LOC101332799
magenta	NW_017842696.1:53733783-53734644	LOC101335594
magenta	NW_017843542.1:11231800-11233366	LOC101337917
magenta	NW_017842373.1:1363381-1364729	LOC109551176
magenta	NW_017844288.1:717300-720018	RPL10A
magenta	NW_017844689.1:382282-383137	RPL13
magenta	NW_017844458.1:12800218-12800761	RPL13A
magenta	NW_017844191.1:3055680-3059146	RPL15
magenta	NW_017842442.1:2237134-2241363	RPL19
magenta	NW_017842395.1:12499920-12504870	RPL4
magenta	NW_017844293.1:9077640-9083905	RPL6
magenta	NW_017842452.1:16494817-16498039	RPL7
magenta	NW_017843309.1:61014-64564	RPL7A
magenta	NW_017843255.1:59881931-59890352	RPL8
magenta	NW_017844342.1:10271-12009	RPLP2
magenta	NW_017844411.1:28418608-28421253	RPS12
magenta	NW_017843553.1:409068-411766	RPS16
magenta	NW_017843725.1:5124-6934	RPS2
magenta	NW_017842452.1:28594381-28595498	RPS20
magenta	NW_017844429.1:27910398-27912586	RPS26
magenta	NW_017842414.1:45381008-45382838	RPS29
magenta	NW_017844012.1:624572-629409	RPS3
magenta	NW_017843245.1:7708717-7709507	RPS4X
magenta	NW_017842858.1:1567266-1568165	RPS4X
magenta	NW_017842632.1:2755594-2763047	RPS9
magenta	NW_017844023.1:3416633-3429749	RPSA
magenta	NW_017844510.1:1041851-1044991	SMDT1
magenta	NW_017844429.1:27971432-27978448	ZC3H10
pink	NW_017842414.1:875307-884971	AMN
pink	NW_017842696.1:15411788-15524255	ATP10D
pink	NW_017844438.1:2480223-2490001	ATP13A2
pink	NW_017842229.1:6765180-6771870	BHLHE41
pink	NW_017842997.1:8397559-8413115	BLK
pink	NW_017843553.1:3011547-3020459	CD22
pink	NW_017843807.1:1512568-1516984	CD79B
pink	NW_017842131.1:68732965-68778397	CDCA7L
pink	NW_017842757.1:9304767-9309676	CDIP1
pink	NW_017842757.1:4383899-4428015	CIITA
pink	NW_017843145.1:696492-705853	CLEC17A
pink	NW_017844429.1:3563788-3597579	CR2
pink	NW_017842421.1:11197022-11200962	CXXC5
pink	NW_017843139.1:94001-103672	CYB561A3
pink	NW_017844293.1:8457609-8487825	DTX1
pink	NW_017844429.1:3137949-3152535	FCMR
pink	NW_017842185.1:6283973-6308097	FCRL4
pink	NW_017844288.1:1945193-1977381	FGD2
pink	NW_017842945.1:504907-517794	HLA-DOB
pink	NW_017843021.1:10134921-10168951	HPSE
pink	NW_017844288.1:7219161-7225060	HSP90AB1
pink	NW_017843440.1:23421386-23423372	ID3
pink	NW_017843875.1:194344-212046	IRF4
pink	NW_017843160.1:27131848-27146429	KCNH3
pink	NW_017842131.1:69526833-69531041	LOC109548886
pink	NW_017844517.1:33192159-33198778	MAPK8IP2
pink	NW_017844169.1:311958-326096	MS4A1
pink	NW_017844429.1:1890704-1908671	NUAK2
pink	NW_017842131.1:41114839-41364193	PDE1C
pink	NW_017842689.1:3276322-3470430	PHEX
pink	NW_017842632.1:799799-811099	POLD1
pink	NW_017843657.1:18855314-18876916	POU2AF1
pink	NW_017844429.1:17496650-17667212	RALGPS2
pink	NW_017844293.1:8489169-8507288	RASAL1
pink	NW_017843746.1:12439242-12459704	SDC4
pink	NW_017842512.1:6678488-6756610	SH2D4B
pink	NW_017843657.1:13658045-13672995	SIDT2
pink	NW_017843503.1:5751370-5801616	SLC35D2
pink	NW_017843244.1:5789387-5793840	SPOCK2
pink	NW_017842414.1:81557-183010	TDRD9
pink	NW_017844169.1:4395473-4398587	TP53I11
pink	NW_017842585.1:15218438-15386980	TSPAN5
red	NW_017842657.1:5695678-5765899	ABHD12
red	NW_017843255.1:37915646-37950599	ACAA2
red	NW_017844458.1:261250-283513	ADAR
red	NW_017842185.1:169392-197491	ALDH9A1
red	NW_017842395.1:7144057-7188405	ANXA2
red	NW_017842545.1:6030218-6036960	APOBEC1
red	NW_017843020.1:249315-270151	ASRGL1
red	NW_017842120.1:1183588-1188330	ATP6V0C
red	NW_017843196.1:4933930-4937057	ATP6V0D1
red	NW_017842414.1:57435057-57523526	BAZ1A
red	NW_017843484.1:16408735-16440198	CASP7
red	NW_017843553.1:4330068-4332757	CEBPA
red	NW_017843255.1:55746163-55762406	CNDP2
red	NW_017843746.1:12165539-12168873	CTSA
red	NW_017843746.1:2532772-2537347	CTSZ
red	NW_017842585.1:16069283-16123584	DAPP1
red	NW_017844429.1:28849600-28864277	DCTN2
red	NW_017843060.1:384669-388471	DNASE1L1
red	NW_017844625.1:63255046-63262394	DTX3L
red	NW_017844078.1:119766-125228	EHD1
red	NW_017843712.1:32830155-32864523	EIF2AK2
red	NW_017842858.1:2659224-2673716	ENO1
red	NW_017843431.1:296402-300452	FCN1
red	NW_017843431.1:283957-287780	FCN1
red	NW_017844507.1:1217272-1257597	FH
red	NW_017844235.1:177240-182915	FLOT1
red	NW_017843476.1:840348-860544	FOLR2
red	NW_017843107.1:5610200-5616668	GIMAP1
red	NW_017843107.1:5540956-5547521	GIMAP6
red	NW_017843107.1:5586816-5595379	GIMAP7
red	NW_017843107.1:5475687-5483383	GIMAP8
red	NW_017843440.1:7678518-7687054	HECTD3
red	NW_017843467.1:1611682-1621832	IFI35
red	NW_017844625.1:85408533-85464560	IFIH1
red	NW_017842421.1:5067686-5074848	IRF1
red	NW_017842414.1:66820597-66823210	IRF9
red	NW_017843038.1:833655-841849	KEAP1
red	NW_017843449.1:8344576-8345727	LGALS3BP
red	NW_017844458.1:13591798-13597910	LOC101325006
red	NW_017842906.1:1407005-1417369	LOC109549292
red	NW_017843476.1:103713-105373	LOC109550624
red	NW_017843051.1:24067008-24094262	MAP3K8
red	NW_017844144.1:241396-247973	MAPKAPK3
red	NW_017844458.1:11238039-11251838	MOV10
red	NW_017844438.1:5083828-5091067	MUL1
red	NW_017844586.1:7795737-7799312	MVP
red	NW_017843712.1:4346566-4355750	NAGK
red	NW_017843712.1:36523864-36567716	NLRC4
red	NW_017843196.1:12994855-13068727	NLRC5
red	NW_017844625.1:94545619-94561029	NMI
red	NW_017842414.1:24476166-24485233	NPC2
red	NW_017842806.1:5344574-5372534	NUB1
red	NW_017844293.1:8664943-8680676	OAS2
red	NW_017844293.1:2085331-2102262	P2RX4
red	NW_017842131.1:12195530-12243697	PARP12
red	NW_017844625.1:63293219-63333170	PARP14
red	NW_017844625.1:63222836-63254963	PARP9
red	NW_017843449.1:6817358-6866718	PRPSAP1
red	NW_017842945.1:455701-462371	PSMB9
red	NW_017842414.1:66839037-66842356	PSME2
red	NW_017842131.1:558555-590582	RASSF4
red	NW_017843449.1:6923635-6937432	RHBDF2
red	NW_017844429.1:14573005-14590333	RNASEL
red	NW_017843449.1:9170730-9275420	RNF213
red	NW_017842414.1:66827951-66838967	RNF31
red	NW_017843746.1:4348111-4387813	RTFDC1
red	NW_017843983.1:3060488-3067658	RTP4
red	NW_017842131.1:52188192-52219388	SAMD9L
red	NW_017844396.1:1570933-1579545	SH3BP2
red	NW_017843033.1:71604-75946	SHKBP1
red	NW_017844299.1:7203112-7222025	SIGLEC1
red	NW_017842185.1:4927293-4936503	SLAMF8
red	NW_017843453.1:753829-762260	SLC11A1
red	NW_017843018.1:3880830-3892086	SNX20
red	NW_017842948.1:3662198-3702397	STAT1
red	NW_017844429.1:28126536-28141051	STAT2
red	NW_017842945.1:462018-470688	TAP1
red	NW_017842945.1:478242-483547	TAP2
red	NW_017842945.1:489150-490687	TAP2
red	NW_017842945.1:270206-281389	TAPBP
red	NW_017842131.1:15982851-15997879	TMEM140
red	NW_017844293.1:9290079-9309236	TRAFD1
red	NW_017844023.1:8125970-8191421	TRANK1
red	NW_017843476.1:125117-130170	TRIM21
red	NW_017844169.1:1547617-1559991	UBE2L6
red	NW_017842782.1:117032-125585	UNC93B1
red	NW_017843440.1:20382059-20391758	XKR8
red	NW_017843746.1:9823506-9851119	ZNFX1
turquoise	NW_017844355.1:8031575-8107925	MARCH6
turquoise	NW_017844625.1:87575669-87625886	MARCH7
turquoise	NW_017842195.1:291344-324559	SEPT2
turquoise	NW_017842131.1:38260852-38357958	SEPT7
turquoise	NW_017843021.1:4923629-5013955	SEPT11
turquoise	NW_017842383.1:3431248-3441203	A4GALT
turquoise	NW_017844196.1:1066136-1095379	AASDHPPT
turquoise	NW_017844198.1:12798084-12928350	ABCA1
turquoise	NW_017843060.1:71652-83857	ABCD1
turquoise	NW_017844458.1:26106945-26188076	ABCD3
turquoise	NW_017844625.1:2780576-2838979	ABCG1
turquoise	NW_017844517.1:29385833-29404222	ABHD13
turquoise	NW_017843947.1:9871492-9981875	ABHD2
turquoise	NW_017844172.1:542788-572139	ABHD4
turquoise	NW_017844023.1:6047237-6086841	ABHD5
turquoise	NW_017843051.1:7921174-8020996	ABI1
turquoise	NW_017842421.1:19154216-19322332	ABLIM3
turquoise	NW_017842605.1:4243957-4392692	ABR
turquoise	NW_017844126.1:1892441-1897383	ABTB1
turquoise	NW_017842605.1:19799-32858	ACAP1
turquoise	NW_017844625.1:67913808-68069419	ACAP2
turquoise	NW_017844507.1:7503540-7537804	ACBD3
turquoise	NW_017843051.1:7863534-7897571	ACBD5
turquoise	NW_017844172.1:241200-270096	ACIN1
turquoise	NW_017843467.1:901645-931951	ACLY
turquoise	NW_017843449.1:6583864-6607244	ACOX1
turquoise	NW_017844527.1:12446501-12509517	ACSL1
turquoise	NW_017844682.1:13003178-13084294	ACSL3
turquoise	NW_017844263.1:14564249-14632130	ACSL4
turquoise	NW_017843484.1:15273547-15318569	ACSL5
turquoise	NW_017842657.1:5529629-5555343	ACSS1
turquoise	NW_017844429.1:47575334-47718397	ACSS3
turquoise	NW_017843193.1:2756754-2760042	ACTC1
turquoise	NW_017842414.1:29011545-29081070	ACTN1
turquoise	NW_017843553.1:779980-800179	ACTN4
turquoise	NW_017843983.1:8096088-8128074	ACTR10
turquoise	NW_017843484.1:7435504-7453608	ACTR1A
turquoise	NW_017842906.1:3306418-3313586	ACTR1B
turquoise	NW_017843712.1:9333767-9368230	ACTR2
turquoise	NW_017842971.1:13249072-13308368	ACTR3
turquoise	NW_017844429.1:62971292-62994464	ACTR6
turquoise	NW_017843193.1:10082261-10105784	ADAL
turquoise	NW_017842395.1:5623781-5756431	ADAM10
turquoise	NW_017843712.1:54005678-54057810	ADAM17
turquoise	NW_017842421.1:26304810-26387192	ADAM19
turquoise	NW_017844527.1:28713518-28812560	ADAM9
turquoise	NW_017843501.1:216207-236796	ADAP1
turquoise	NW_017842605.1:7613930-7647581	ADAP2
turquoise	NW_017844396.1:1485275-1559866	ADD1
turquoise	NW_017843484.1:13232699-13350812	ADD3
turquoise	NW_017844411.1:17354072-17443426	ADGB
turquoise	NW_017843145.1:648540-690069	ADGRE3
turquoise	NW_017843196.1:12646182-12653070	ADGRG5
turquoise	NW_017843944.1:437418-450574	ADIPOR1
turquoise	NW_017842545.1:1257793-1308068	ADIPOR2
turquoise	NW_017843746.1:8632392-8663068	ADNP
turquoise	NW_017843255.1:59570510-59643295	ADNP2
turquoise	NW_017843722.1:209930-223271	ADORA2A
turquoise	NW_017843746.1:151818-153351	ADRM1
turquoise	NW_017844507.1:4103665-4144298	ADSS
turquoise	NW_017843875.1:8080997-8148059	ADTRP
turquoise	NW_017842229.1:12131752-12200463	AEBP2
turquoise	NW_017842585.1:33847052-34043713	AFF1
turquoise	NW_017842421.1:5434899-5524931	AFF4
turquoise	NW_017843712.1:9885347-9949351	AFTPH
turquoise	NW_017844527.1:4475164-4486134	AGA
turquoise	NW_017844682.1:9244479-9314152	AGFG1
turquoise	NW_017844458.1:21446863-21530220	AGL
turquoise	NW_017843440.1:14920148-14954351	AGO1
turquoise	NW_017842982.1:990517-1027624	AGO2
turquoise	NW_017843440.1:14787091-14914811	AGO3
turquoise	NW_017843440.1:14977824-15014533	AGO4
turquoise	NW_017842923.1:48531-57317	AGPAT1
turquoise	NW_017843071.1:748935-752716	AGPAT2
turquoise	NW_017844411.1:5351063-6691460	AGPAT4
turquoise	NW_017844625.1:72328746-72462299	AGPS
turquoise	NW_017843503.1:2316994-2484221	AGTPBP1
turquoise	NW_017844507.1:6291590-6373723	AHCTF1
turquoise	NW_017843020.1:294893-366586	AHNAK
turquoise	NW_017843244.1:7263306-7268637	AIFM2
turquoise	NW_017842794.1:34338107-34534757	AIM1
turquoise	NW_017843160.1:48413223-48448541	AK3
turquoise	NW_017844458.1:51571888-51642740	AK4
turquoise	NW_017843806.1:6317799-6371862	AKAP10
turquoise	NW_017843255.1:9418389-9465048	AKAP11
turquoise	NW_017843947.1:12801277-13131498	AKAP13
turquoise	NW_017842131.1:51180456-51325042	AKAP9
turquoise	NW_017843440.1:12480263-12491871	AKIRIN1
turquoise	NW_017842794.1:19151978-19171323	AKIRIN2
turquoise	NW_017844000.1:4620897-4655096	AKNA
turquoise	NW_017843088.1:336306-345466	AKT1
turquoise	NW_017843553.1:60133-76499	AKT2
turquoise	NW_017844625.1:48633363-48830265	ALCAM
turquoise	NW_017843160.1:40378340-40428769	ALDH1A1
turquoise	NW_017844429.1:66897217-66953174	ALDH1L2
turquoise	NW_017843806.1:6519375-6535454	ALDH3A2
turquoise	NW_017842229.1:543613-550710	ALG10
turquoise	NW_017842696.1:55529519-55659870	ALPK1
turquoise	NW_017844438.1:5879444-5881977	ALPL
turquoise	NW_017842794.1:37994888-38017320	AMD1
turquoise	NW_017844198.1:17191421-17210810	AMER1
turquoise	NW_017843196.1:13777763-13814068	AMFR
turquoise	NW_017842971.1:3302759-3323554	AMMECR1L
turquoise	NW_017842605.1:1935672-2010782	ANKFY1
turquoise	NW_017842421.1:11775633-11897027	ANKHD1
turquoise	NW_017842131.1:51511811-51582820	ANKIB1
turquoise	NW_017842131.1:64104984-64139116	ANKMY2
turquoise	NW_017844510.1:5736061-5846544	ANKRD12
turquoise	NW_017844293.1:10449140-10486110	ANKRD13A
turquoise	NW_017844458.1:47160263-47240950	ANKRD13C
turquoise	NW_017843360.1:28801-35198	ANKRD13D
turquoise	NW_017843021.1:1927436-2070162	ANKRD17
turquoise	NW_017842131.1:8231125-8252714	ANKRD22
turquoise	NW_017843553.1:4768269-4817599	ANKRD27
turquoise	NW_017843160.1:22066218-22246274	ANKRD28
turquoise	NW_017844355.1:8217765-8300502	ANKRD33B
turquoise	NW_017843453.1:18296282-18600272	ANKRD44
turquoise	NW_017842452.1:2302117-2334050	ANKRD46
turquoise	NW_017844288.1:250500-421403	ANKS1A
turquoise	NW_017844458.1:3004688-3019487	ANP32E
turquoise	NW_017843021.1:7233200-7390399	ANTXR2
turquoise	NW_017842512.1:7140688-7148733	ANXA11
turquoise	NW_017842696.1:63129678-63161496	ANXA5
turquoise	NW_017843244.1:4721129-4744280	ANXA7
turquoise	NW_017842131.1:37656624-37826843	AOAH
turquoise	NW_017843196.1:881640-962629	AP1G1
turquoise	NW_017842470.1:2377732-2405222	AP1S2
turquoise	NW_017844527.1:31064693-31082446	AP3M2
turquoise	NW_017842414.1:38907384-38932125	AP5M1
turquoise	NW_017844429.1:61675142-61763107	APAF1
turquoise	NW_017843051.1:8098438-8201310	APBB1IP
turquoise	NW_017843542.1:10701496-10828379	APC
turquoise	NW_017844169.1:5682904-5712953	API5
turquoise	NW_017842657.1:5492252-5522749	APMAP
turquoise	NW_017844625.1:16899389-17166714	APP
turquoise	NW_017843879.1:9121578-9186718	APPBP2
turquoise	NW_017844144.1:5400714-5432553	APPL1
turquoise	NW_017843193.1:2809745-2913366	AQR
turquoise	NW_017844012.1:2729190-2753407	ARAP1
turquoise	NW_017842696.1:24203596-24382999	ARAP2
turquoise	NW_017843657.1:12597891-12624190	ARCN1
turquoise	NW_017842414.1:24307944-24351141	AREL1
turquoise	NW_017843746.1:10208394-10210263	ARF1
turquoise	NW_017844144.1:5658104-5678979	ARF4
turquoise	NW_017842452.1:20845949-20986121	ARFGEF1
turquoise	NW_017842585.1:29290366-29410304	ARFIP1
turquoise	NW_017842414.1:30110613-30138215	ARG2
turquoise	NW_017844517.1:28143291-28168662	ARGLU1
turquoise	NW_017844169.1:3006326-3018293	ARHGAP1
turquoise	NW_017843051.1:22502464-22602529	ARHGAP12
turquoise	NW_017842456.1:7882367-8491655	ARHGAP15
turquoise	NW_017843051.1:15241467-15367990	ARHGAP21
turquoise	NW_017843712.1:6283296-6367498	ARHGAP25
turquoise	NW_017842421.1:13619211-14072991	ARHGAP26
turquoise	NW_017843467.1:2908066-2924957	ARHGAP27
turquoise	NW_017842185.1:4107998-4117443	ARHGAP30
turquoise	NW_017843191.1:824868-919690	ARHGAP35
turquoise	NW_017843060.1:171144-176341	ARHGAP4
turquoise	NW_017842725.1:1505670-1981157	ARHGAP6
turquoise	NW_017844429.1:28813695-28818030	ARHGAP9
turquoise	NW_017842229.1:15733964-15752049	ARHGDIB
turquoise	NW_017842185.1:6597124-6697872	ARHGEF11
turquoise	NW_017842185.1:7209271-7214554	ARHGEF2
turquoise	NW_017843193.1:425167-430899	ARHGEF40
turquoise	NW_017844444.1:6057578-6168411	ARHGEF6
turquoise	NW_017844517.1:31340607-31437972	ARHGEF7
turquoise	NW_017843440.1:21135878-21204512	ARID1A
turquoise	NW_017844411.1:9318254-9724322	ARID1B
turquoise	NW_017843160.1:29684115-29848615	ARID2
turquoise	NW_017844619.1:73-4082	ARID3A
turquoise	NW_017842414.1:38034156-38092836	ARID4A
turquoise	NW_017843615.1:1264955-1391802	ARID4B
turquoise	NW_017842395.1:17353616-17468380	ARIH1
turquoise	NW_017842956.1:190770-234343	ARIH2
turquoise	NW_017844429.1:63974510-63985898	ARL1
turquoise	NW_017843255.1:15316246-15319159	ARL11
turquoise	NW_017844169.1:16262583-16282654	ARL14EP
turquoise	NW_017842794.1:80634000-81033649	ARL15
turquoise	NW_017844625.1:94116162-94141847	ARL5A
turquoise	NW_017843051.1:10518877-10547362	ARL5B
turquoise	NW_017844144.1:15521610-15543916	ARL6IP5
turquoise	NW_017844625.1:93275753-93316681	ARL6IP6
turquoise	NW_017843262.1:377485-382883	ARL8A
turquoise	NW_017844144.1:25208251-25260885	ARL8B
turquoise	NW_017842452.1:22263842-22297958	ARMC1
turquoise	NW_017843160.1:5198649-5300194	ARMC8
turquoise	NW_017844246.1:189349-191547	ARMCX5
turquoise	NW_017844411.1:13700957-13714574	ARMT1
turquoise	NW_017844458.1:2552978-2614661	ARNT
turquoise	NW_017844169.1:29828436-29929218	ARNTL
turquoise	NW_017842840.1:758759-781206	ARPC1A
turquoise	NW_017842840.1:743411-753274	ARPC1B
turquoise	NW_017843453.1:833773-863435	ARPC2
turquoise	NW_017844293.1:2418270-2467443	ARPC3
turquoise	NW_017843823.1:2496992-2503377	ARPC4
turquoise	NW_017844429.1:13614454-13624420	ARPC5
turquoise	NW_017844012.1:696439-708087	ARRB1
turquoise	NW_017842794.1:51118774-51133200	ARRDC3
turquoise	NW_017843947.1:19469155-19482666	ARRDC4
turquoise	NW_017842794.1:61128354-61291939	ARSB
turquoise	NW_017843449.1:1673107-1677604	ARSG
turquoise	NW_017844527.1:16010548-16052278	ASAH1
turquoise	NW_017842982.1:7735558-8079380	ASAP1
turquoise	NW_017843712.1:19064075-19157790	ASB3
turquoise	NW_017844169.1:33711155-33712103	ASCL3
turquoise	NW_017842185.1:7407503-7613768	ASH1L
turquoise	NW_017842452.1:24933272-25137649	ASPH
turquoise	NW_017844299.1:3594866-3662372	ASXL1
turquoise	NW_017843712.1:41572351-41695169	ASXL2
turquoise	NW_017842131.1:7388358-7440678	ATAD1
turquoise	NW_017843712.1:43073061-43221751	ATAD2B
turquoise	NW_017843484.1:22726196-22899638	ATE1
turquoise	NW_017843160.1:26162498-26219138	ATF1
turquoise	NW_017844625.1:74411224-74480519	ATF2
turquoise	NW_017842185.1:3474650-3681339	ATF6
turquoise	NW_017844103.1:1430020-1523076	ATF7
turquoise	NW_017842229.1:16112399-16235342	ATF7IP
turquoise	NW_017844103.1:792032-794221	ATG101
turquoise	NW_017843542.1:13623227-13642314	ATG12
turquoise	NW_017844012.1:2645730-2657846	ATG16L2
turquoise	NW_017844078.1:143643-154497	ATG2A
turquoise	NW_017842414.1:6164334-6238698	ATG2B
turquoise	NW_017843038.1:865400-867224	ATG4D
turquoise	NW_017842794.1:34196057-34314900	ATG5
turquoise	NW_017843020.1:909979-959423	ATL3
turquoise	NW_017843657.1:21676764-21806324	ATM
turquoise	NW_017842545.1:5423494-5434292	ATN1
turquoise	NW_017843983.1:6817671-6946495	ATP11B
turquoise	NW_017844444.1:3579642-3742168	ATP11C
turquoise	NW_017844625.1:68746224-68825847	ATP13A3
turquoise	NW_017844458.1:8045204-8077497	ATP1A1
turquoise	NW_017843160.1:8419187-8460676	ATP1B3
turquoise	NW_017844293.1:2337144-2397909	ATP2A2
turquoise	NW_017842605.1:2161298-2181526	ATP2A3
turquoise	NW_017844429.1:54333088-54463132	ATP2B1
turquoise	NW_017843160.1:20831795-20933071	ATP2C1
turquoise	NW_017843730.1:2709466-2728651	ATP6AP2
turquoise	NW_017843467.1:1291007-1342683	ATP6V0A1
turquoise	NW_017844293.1:401479-433421	ATP6V0A2
turquoise	NW_017843440.1:8567422-8570481	ATP6V0B
turquoise	NW_017842391.1:12030580-12064632	ATP6V0E1
turquoise	NW_017844625.1:55691553-55745140	ATP6V1A
turquoise	NW_017843245.1:5530749-5554735	ATP6V1B2
turquoise	NW_017842452.1:235783-278494	ATP6V1C1
turquoise	NW_017842545.1:398715-418465	ATP6V1E1
turquoise	NW_017842131.1:21091348-21093961	ATP6V1F
turquoise	NW_017842452.1:30008202-30130109	ATP6V1H
turquoise	NW_017842989.1:3749864-3875508	ATP7A
turquoise	NW_017842696.1:19051953-19285901	ATP8A1
turquoise	NW_017842131.1:78187638-78425361	ATP8B4
turquoise	NW_017843746.1:7951287-8075595	ATP9A
turquoise	NW_017843160.1:8843682-8945779	ATR
turquoise	NW_017844299.1:7017169-7177276	ATRN
turquoise	NW_017843875.1:11790525-12175832	ATXN1
turquoise	NW_017844586.1:7497827-7506263	ATXN2L
turquoise	NW_017842414.1:9546427-9582958	ATXN3
turquoise	NW_017844144.1:11074092-11108096	ATXN7
turquoise	NW_017843531.1:7306864-7538992	ATXN7L1
turquoise	NW_017843245.1:3236140-3396675	AUH
turquoise	NW_017842131.1:40740035-40805836	AVL9
turquoise	NW_017842657.1:193131-243305	AXIN1
turquoise	NW_017842452.1:380871-413281	AZIN1
turquoise	NW_017843983.1:24991174-25022638	B3GALNT1
turquoise	NW_017843255.1:24819470-24917353	B3GLCT
turquoise	NW_017843712.1:11822456-11853251	B3GNT2
turquoise	NW_017842970.1:238996-242713	B3GNT3
turquoise	NW_017844169.1:5203259-5204914	B3GNT5
turquoise	NW_017844625.1:14025854-14104879	BACH1
turquoise	NW_017843160.1:71703040-71734520	BAG1
turquoise	NW_017842620.1:171066-182115	BAG6
turquoise	NW_017843193.1:7772189-7794277	BAHD1
turquoise	NW_017844355.1:13738370-13740143	BASP1
turquoise	NW_017844586.1:14027850-14081511	BAZ1B
turquoise	NW_017844429.1:28289855-28309320	BAZ2A
turquoise	NW_017844625.1:87791011-87993619	BAZ2B
turquoise	NW_017844625.1:50475354-50752263	BBX
turquoise	NW_017843531.1:8955856-8996325	BCAP29
turquoise	NW_017844458.1:10268631-10277830	BCL2L15
turquoise	NW_017843983.1:2800652-2823829	BCL6
turquoise	NW_017844411.1:25540440-25570047	BCLAF1
turquoise	NW_017842689.1:1521133-1589379	BCLAF3
turquoise	NW_017843730.1:2324795-2343539	BCOR
turquoise	NW_017842794.1:67420599-67508231	BDP1
turquoise	NW_017844144.1:25097493-25114667	BHLHE40
turquoise	NW_017844103.1:242228-275105	BIN2
turquoise	NW_017843245.1:7625374-7665306	BIN3
turquoise	NW_017844693.1:10934367-10979638	BIRC2
turquoise	NW_017844693.1:10899096-10915798	BIRC3
turquoise	NW_017843712.1:36224464-36455674	BIRC6
turquoise	NW_017843947.1:8802353-8900920	BLM
turquoise	NW_017843875.1:5280348-5316688	BLOC1S5
turquoise	NW_017843193.1:11749811-11771899	BLOC1S6
turquoise	NW_017844429.1:25557661-25578219	BLZF1
turquoise	NW_017843193.1:7525340-7544083	BMF
turquoise	NW_017843051.1:13431951-13441517	BMI1
turquoise	NW_017843021.1:6331780-6452347	BMP2K
turquoise	NW_017842512.1:2116410-2251545	BMPR1A
turquoise	NW_017843453.1:13757545-13941883	BMPR2
turquoise	NW_017842470.1:2142185-2191543	BMX
turquoise	NW_017842395.1:6516002-6540851	BNIP2
turquoise	NW_017842696.1:43206212-43260361	BOD1L1
turquoise	NW_017843807.1:671328-800365	BPTF
turquoise	NW_017842131.1:11588923-11741533	BRAF
turquoise	NW_017844293.1:3424669-3461449	BRAP
turquoise	NW_017843048.1:402144-429314	BRD1
turquoise	NW_017842945.1:379968-389603	BRD2
turquoise	NW_017844374.1:788227-829313	BRD4
turquoise	NW_017842421.1:10031334-10051444	BRD8
turquoise	NW_017844527.1:27867488-27872403	BRF2
turquoise	NW_017842359.1:360941-383499	BRI3BP
turquoise	NW_017842794.1:92693679-92702136	BRIX1
turquoise	NW_017843823.1:2294832-2302136	BRK1
turquoise	NW_017844507.1:9855992-9876545	BROX
turquoise	NW_017843823.1:2544779-2564797	BRPF1
turquoise	NW_017844288.1:1306099-1342274	BRPF3
turquoise	NW_017844625.1:5170637-5289582	BRWD1
turquoise	NW_017842989.1:5930653-6051153	BRWD3
turquoise	NW_017842696.1:41319797-41366303	BST1
turquoise	NW_017842131.1:10643719-10732593	BTAF1
turquoise	NW_017843947.1:7582973-7628451	BTBD1
turquoise	NW_017842414.1:8612751-8700133	BTBD7
turquoise	NW_017844429.1:315847-320631	BTG2
turquoise	NW_017843484.1:6591834-6769674	BTRC
turquoise	NW_017843453.1:15205116-15221865	BZW1
turquoise	NW_017842131.1:64138269-64196680	BZW2
turquoise	NW_017843712.1:6865925-6883303	C1D
turquoise	NW_017842131.1:56240470-56277160	C1GALT1
turquoise	NW_017843917.1:51-1451	C1GALT1C1
turquoise	NW_017843051.1:20365098-20375098	C1QL3
turquoise	NW_017844012.1:1542948-1667501	C2CD3
turquoise	NW_017844458.1:1815860-1818731	C2CD4D
turquoise	NW_017842229.1:9850344-9931953	C2CD5
turquoise	NW_017843789.1:79821-82161	C3orf18
turquoise	NW_017843191.1:1112989-1115252	C5AR1
turquoise	NW_017843191.1:1123180-1130412	C5AR2
turquoise	NW_017844682.1:6990343-7077213	CAB39
turquoise	NW_017843544.1:102504-107057	CACTIN
turquoise	NW_017842442.1:703479-726419	CALCOCO2
turquoise	NW_017842414.1:10908527-10917073	CALM1
turquoise	NW_017843712.1:24378778-24392822	CALM2
turquoise	NW_017843051.1:7087831-7483657	CAMK1D
turquoise	NW_017843244.1:4387800-4440558	CAMK2G
turquoise	NW_017844293.1:2035203-2083718	CAMKK2
turquoise	NW_017842421.1:7045865-7055655	CAMLG
turquoise	NW_017843449.1:8355372-8364524	CANT1
turquoise	NW_017843303.1:1920024-1952368	CANX
turquoise	NW_017843440.1:11674749-11699745	CAP1
turquoise	NW_017844078.1:317015-319981	CAPN1
turquoise	NW_017844078.1:320091-322598	CAPN1
turquoise	NW_017843160.1:21675161-21712908	CAPN7
turquoise	NW_017844169.1:13058310-13095402	CAPRIN1
turquoise	NW_017844458.1:11256447-11302188	CAPZA1
turquoise	NW_017842131.1:29927139-29979697	CAPZA2
turquoise	NW_017844438.1:4237030-4362850	CAPZB
turquoise	NW_017842403.1:15940-20083	CARD9
turquoise	NW_017843160.1:38726761-38766886	CARNMT1
turquoise	NW_017842782.1:2379818-2410586	CARS
turquoise	NW_017843467.1:254529-275758	CASC3
turquoise	NW_017843193.1:10859324-10962838	CASC4
turquoise	NW_017844527.1:12329934-12351516	CASP3
turquoise	NW_017844438.1:1759033-1787626	CASP9
turquoise	NW_017843746.1:4394921-4433251	CASS4
turquoise	NW_017842794.1:46465213-46586741	CAST
turquoise	NW_017843196.1:5181536-5237892	CBFB
turquoise	NW_017843657.1:12152177-12237907	CBL
turquoise	NW_017844625.1:48909440-49116146	CBLB
turquoise	NW_017843244.1:189193-191763	CBLL1
turquoise	NW_017842131.1:45816216-45826910	CBX3
turquoise	NW_017843244.1:8250561-8303695	CCAR1
turquoise	NW_017842794.1:67807702-67839443	CCDC125
turquoise	NW_017842131.1:70139336-70184604	CCDC126
turquoise	NW_017844198.1:6902627-6955520	CCDC180
turquoise	NW_017843484.1:16793998-16838371	CCDC186
turquoise	NW_017843807.1:1604830-1623457	CCDC47
turquoise	NW_017844293.1:1017842-1049674	CCDC62
turquoise	NW_017844693.1:5457125-5484646	CCDC82
turquoise	NW_017842907.1:178233-180149	CCDC88B
turquoise	NW_017842971.1:10302525-10388718	CCDC93
turquoise	NW_017843879.1:10793902-10797415	CCL14
turquoise	NW_017842794.1:28921715-28947060	CCNC
turquoise	NW_017843021.1:5116180-5124315	CCNG2
turquoise	NW_017842391.1:1004619-1055151	CCNJL
turquoise	NW_017843983.1:28472731-28486240	CCNL1
turquoise	NW_017843160.1:27694941-27733629	CCNT1
turquoise	NW_017842456.1:909804-955593	CCNT2
turquoise	NW_017842395.1:2749568-2788658	CCPG1
turquoise	NW_017844023.1:1688689-1694962	CCR1
turquoise	NW_017844023.1:1566165-1571646	CCR2
turquoise	NW_017844023.1:1528862-1540672	CCRL2
turquoise	NW_017844586.1:8471339-8494021	CD11B
turquoise	NW_017842794.1:36817892-36830499	CD164
turquoise	NW_017842794.1:69594715-69608031	CD180
turquoise	NW_017844625.1:54965462-54997967	CD200R1
turquoise	NW_017843255.1:53322495-53406311	CD226
turquoise	NW_017842185.1:4197761-4228910	CD244
turquoise	NW_017844288.1:9764320-9868050	CD2AP
turquoise	NW_017843449.1:5793776-5802192	CD300A
turquoise	NW_017843449.1:5854684-5878420	CD300LF
turquoise	NW_017843531.1:1995301-2053347	CD36
turquoise	NW_017842632.1:305291-307652	CD37
turquoise	NW_017844169.1:12109929-12196205	CD44
turquoise	NW_017844625.1:50972839-51029154	CD47
turquoise	NW_017844458.1:12755338-12784241	CD53
turquoise	NW_017844429.1:3461272-3487878	CD55
turquoise	NW_017844458.1:7888824-7927026	CD58
turquoise	NW_017844169.1:4618082-4633225	CD82
turquoise	NW_017844458.1:20941637-21111442	CDC14A
turquoise	NW_017843503.1:5921802-6009629	CDC14B
turquoise	NW_017843807.1:2749567-2806035	CDC27
turquoise	NW_017843160.1:48386815-48410300	CDC37L1
turquoise	NW_017842794.1:37440293-37493632	CDC40
turquoise	NW_017843440.1:24521688-24564967	CDC42
turquoise	NW_017843712.1:32393142-32416333	CDC42EP3
turquoise	NW_017843449.1:5095305-5099622	CDC42EP4
turquoise	NW_017843158.1:57133-61815	CDC42EP5
turquoise	NW_017844458.1:2419510-2430287	CDC42SE1
turquoise	NW_017842421.1:3939070-4041222	CDC42SE2
turquoise	NW_017844288.1:7330350-7376791	CDC5L
turquoise	NW_017844507.1:20967016-21059212	CDC73
turquoise	NW_017842442.1:2404544-2442577	CDK12
turquoise	NW_017843531.1:11593535-11701140	CDK13
turquoise	NW_017844429.1:59750850-59848604	CDK17
turquoise	NW_017842794.1:37781085-37953579	CDK19
turquoise	NW_017842782.1:43397-45785	CDK2AP2
turquoise	NW_017842131.1:51770407-51989929	CDK6
turquoise	NW_017844288.1:1704307-1708494	CDKN1A
turquoise	NW_017842229.1:17568506-17573764	CDKN1B
turquoise	NW_017844527.1:11540703-11544475	CDKN2AIP
turquoise	NW_017843589.1:7824473-7880091	CDS2
turquoise	NW_017843160.1:1235566-1251622	CDV3
turquoise	NW_017843746.1:9163814-9165622	CEBPB
turquoise	NW_017842452.1:32677279-32679460	CEBPD
turquoise	NW_017843553.1:4261846-4271548	CEBPG
turquoise	NW_017844169.1:2401250-2436534	CELF1
turquoise	NW_017843051.1:6160080-6274087	CELF2
turquoise	NW_017844689.1:570491-574221	CENPBD1
turquoise	NW_017842696.1:1299176-1386741	CENPC
turquoise	NW_017842794.1:67893689-67913402	CENPH
turquoise	NW_017843542.1:20043654-20125442	CEP120
turquoise	NW_017842696.1:10832852-10911056	CEP135
turquoise	NW_017844507.1:2831789-2971185	CEP170
turquoise	NW_017844429.1:16556949-16685003	CEP350
turquoise	NW_017844693.1:4908813-4953198	CEP57
turquoise	NW_017843712.1:9484841-9496736	CEP68
turquoise	NW_017844510.1:7636016-7654553	CEP76
turquoise	NW_017842794.1:43994875-44142364	CEP85L
turquoise	NW_017844458.1:12521097-12557790	CEPT1
turquoise	NW_017844458.1:2485146-2487817	CERS2
turquoise	NW_017843038.1:159612-161331	CERS4
turquoise	NW_017843160.1:26740290-26770957	CERS5
turquoise	NW_017844527.1:12770010-12802743	CFAP97
turquoise	NW_017844507.1:23923752-24012209	CFH
turquoise	NW_017843453.1:14929868-14988316	CFLAR
turquoise	NW_017844625.1:37718584-37725606	CGGBP1
turquoise	NW_017842794.1:44804406-44879353	CHD1
turquoise	NW_017843947.1:14801750-14918630	CHD2
turquoise	NW_017842545.1:5257340-5259032	CHD4
turquoise	NW_017842545.1:5234822-5256503	CHD4
turquoise	NW_017843746.1:15503305-15649227	CHD6
turquoise	NW_017842452.1:25555279-25730650	CHD7
turquoise	NW_017843193.1:137190-193961	CHD8
turquoise	NW_017843018.1:5915397-6141304	CHD9
turquoise	NW_017842696.1:12451143-12498927	CHIC2
turquoise	NW_017844689.1:407374-412336	CHMP1A
turquoise	NW_017842989.1:5472572-5521277	CHMP1B
turquoise	NW_017844510.1:7228151-7230798	CHMP1B
turquoise	NW_017844625.1:37090186-37120068	CHMP2B
turquoise	NW_017843658.1:11609432-11681419	CHMP3
turquoise	NW_017842131.1:43012694-43328264	CHN2
turquoise	NW_017843193.1:8423250-8460119	CHP1
turquoise	NW_017844429.1:64182329-64216713	CHPT1
turquoise	NW_017843227.1:6035948-6223401	CHRM3
turquoise	NW_017844429.1:66438031-66700709	CHST11
turquoise	NW_017843484.1:24387734-24476320	CHST15
turquoise	NW_017843947.1:22221243-22294880	CHSY1
turquoise	NW_017843484.1:5727566-5763235	CHUK
turquoise	NW_017842414.1:32388997-32409317	CHURC1
turquoise	NW_017843947.1:9083213-9086471	CIB1
turquoise	NW_017844414.1:17351-36352	CIC
turquoise	NW_017844625.1:75056992-75094596	CIR1
turquoise	NW_017844411.1:23130248-23132630	CITED2
turquoise	NW_017843440.1:11029211-11030580	CITED4
turquoise	NW_017843255.1:17552982-17568277	CKAP2
turquoise	NW_017844169.1:2865396-2969966	CKAP5
turquoise	NW_017842971.1:8530237-8761064	CLASP1
turquoise	NW_017844458.1:14300268-14325058	CLCC1
turquoise	NW_017842997.1:3542738-3624340	CLCN3
turquoise	NW_017842545.1:6559466-6573317	CLEC2D
turquoise	NW_017842585.1:19536050-19581344	CLGN
turquoise	NW_017842421.1:26540900-26603978	CLINT1
turquoise	NW_017844293.1:1274174-1397743	CLIP1
turquoise	NW_017843453.1:15186234-15194438	CLK1
turquoise	NW_017843712.1:139690-160941	CLK4
turquoise	NW_017844517.1:6092518-6101199	CLN5
turquoise	NW_017844169.1:1479949-1483349	CLP1
turquoise	NW_017843879.1:7522625-7568173	CLTC
turquoise	NW_017844411.1:36345481-36417540	CLVS2
turquoise	NW_017842275.1:2852676-2903750	CMIP
turquoise	NW_017844023.1:11318508-11358757	CMTM6
turquoise	NW_017844023.1:11395831-11438233	CMTM7
turquoise	NW_017844288.1:2295614-2346386	CMTR1
turquoise	NW_017843196.1:449204-456566	CMTR2
turquoise	NW_017843018.1:3382424-3396811	CNEP1R1
turquoise	NW_017844619.1:18476-23542	CNN2
turquoise	NW_017842906.1:3176018-3195566	CNNM3
turquoise	NW_017842906.1:3138529-3175227	CNNM4
turquoise	NW_017843196.1:11925996-12027173	CNOT1
turquoise	NW_017843303.1:2639019-2703303	CNOT6
turquoise	NW_017843021.1:5428579-5535854	CNOT6L
turquoise	NW_017844527.1:16726750-16743249	CNOT7
turquoise	NW_017843453.1:188583-193348	CNPPD1
turquoise	NW_017844507.1:6032069-6132116	CNST
turquoise	NW_017843255.1:12184112-12239334	COG3
turquoise	NW_017842794.1:64108385-64214951	COL4A3BP
turquoise	NW_017842696.1:15540719-15565944	COMMD8
turquoise	NW_017842185.1:4607761-4658157	COPA
turquoise	NW_017844169.1:28897675-28929826	COPB1
turquoise	NW_017843160.1:6271220-6300529	COPB2
turquoise	NW_017842840.1:263273-265978	COPS6
turquoise	NW_017844293.1:11373884-11469879	CORO1C
turquoise	NW_017844198.1:7570272-7621957	CORO2A
turquoise	NW_017842757.1:9398878-9403827	CORO7
turquoise	NW_017842757.1:9437254-9446738	CORO7
turquoise	NW_017842275.1:605956-622413	COTL1
turquoise	NW_017842605.1:4527881-4594276	CPD
turquoise	NW_017842696.1:41945280-42009505	CPEB2
turquoise	NW_017842391.1:12776637-12840335	CPEB4
turquoise	NW_017844429.1:37851454-37973082	CPM
turquoise	NW_017844299.1:1243984-1282763	CPNE1
turquoise	NW_017843196.1:12916432-12987607	CPNE2
turquoise	NW_017842583.1:6826828-6879276	CPNE3
turquoise	NW_017844429.1:38216664-38250372	CPSF6
turquoise	NW_017843139.1:44158-66939	CPSF7
turquoise	NW_017842236.1:191442-245266	CRAMP1
turquoise	NW_017844144.1:23610410-23712234	CRBN
turquoise	NW_017843453.1:9476216-9532641	CREB1
turquoise	NW_017844198.1:4673176-4677729	CREB3
turquoise	NW_017842120.1:268630-412266	CREBBP
turquoise	NW_017842229.1:17605904-17661444	CREBL2
turquoise	NW_017842391.1:12077306-12141065	CREBRF
turquoise	NW_017842275.1:372304-414953	CRISPLD2
turquoise	NW_017842605.1:3573965-3606328	CRK
turquoise	NW_017842580.1:641252-671983	CRKL
turquoise	NW_017842605.1:7515523-7551619	CRLF3
turquoise	NW_017844458.1:691860-697407	CRTC2
turquoise	NW_017843947.1:8652909-8740574	CRTC3
turquoise	NW_017844169.1:3623090-3655039	CRY2
turquoise	NW_017844429.1:28070505-28097507	CS
turquoise	NW_017844458.1:9477639-9512993	CSDE1
turquoise	NW_017842421.1:20016935-20036560	CSF1R
turquoise	NW_017843847.1:676176-699367	CSF2RA
turquoise	NW_017844429.1:72491240-72511530	CSF2RB
turquoise	NW_017843440.1:14513653-14526064	CSF3R
turquoise	NW_017843227.1:5316491-5375693	CSGALNACT2
turquoise	NW_017842421.1:19526788-19577107	CSNK1A1
turquoise	NW_017843855.1:367622-401447	CSNK1D
turquoise	NW_017842383.1:511563-514093	CSNK1E
turquoise	NW_017842395.1:10546588-10688159	CSNK1G1
turquoise	NW_017843542.1:20208819-20334560	CSNK1G3
turquoise	NW_017844299.1:4729182-4785358	CSNK2A1
turquoise	NW_017842452.1:20987209-21178307	CSPP1
turquoise	NW_017844103.1:98976-114233	CSRNP2
turquoise	NW_017843262.1:35109-43531	CSRP1
turquoise	NW_017843746.1:4440326-4450251	CSTF1
turquoise	NW_017842131.1:5796841-5800668	CSTF2T
turquoise	NW_017843255.1:59290283-59328257	CTDP1
turquoise	NW_017843453.1:733720-744951	CTDSP1
turquoise	NW_017844429.1:29062915-29091434	CTDSP2
turquoise	NW_017843193.1:10971382-11042348	CTDSPL2
turquoise	NW_017844023.1:4384718-4426801	CTNNB1
turquoise	NW_017844169.1:1373221-1422635	CTNND1
turquoise	NW_017844169.1:32142661-32167271	CTR9
turquoise	NW_017842997.1:8138155-8162390	CTSB
turquoise	NW_017844196.1:6148436-6184587	CTSC
turquoise	NW_017844458.1:2614781-2626872	CTSK
turquoise	NW_017844682.1:11723705-11819917	CUL3
turquoise	NW_017844169.1:26758940-26787819	CUNH11orf58
turquoise	NW_017844172.1:238392-241546	CUNH14orf119
turquoise	NW_017842414.1:49173667-49183166	CUNH14orf28
turquoise	NW_017843193.1:11635415-11638592	CUNH15orf48
turquoise	NW_017844586.1:7854796-7857304	CUNH16orf54
turquoise	NW_017842757.1:5658687-5685289	CUNH16orf72
turquoise	NW_017843855.1:260641-266898	CUNH17orf62
turquoise	NW_017842605.1:7805124-7819580	CUNH17orf75
turquoise	NW_017843255.1:37684854-37688938	CUNH18orf32
turquoise	NW_017842956.1:391216-394953	CUNH3orf62
turquoise	NW_017842696.1:61242716-61249801	CUNH4orf3
turquoise	NW_017842421.1:6484725-6497597	CUNH5orf15
turquoise	NW_017842421.1:7121917-7132978	CUNH5orf24
turquoise	NW_017842794.1:87008942-87026887	CUNH5orf51
turquoise	NW_017842620.1:185248-187242	CUNH6orf47
turquoise	NW_017843875.1:18534970-18550110	CUNH6orf62
turquoise	NW_017844288.1:1871612-1900355	CUNH6orf89
turquoise	NW_017842243.1:8434373-8448057	CUNH7orf57
turquoise	NW_017844231.1:802544-806371	CUNH9orf16
turquoise	NW_017844471.1:2297391-2304455	CUNH9orf78
turquoise	NW_017843074.1:269847-420924	CUX1
turquoise	NW_017842948.1:12945281-13007623	CWC22
turquoise	NW_017843453.1:919312-927772	CXCR2
turquoise	NW_017844458.1:13869852-13878869	CYB561D1
turquoise	NW_017843944.1:453193-458317	CYB5R3
turquoise	NW_017842794.1:16630796-16712368	CYB5R4
turquoise	NW_017844625.1:77396514-77430480	CYBRD1
turquoise	NW_017842421.1:26147028-26264059	CYFIP2
turquoise	NW_017843255.1:60028226-60034557	CYHR1
turquoise	NW_017843018.1:3933045-3995304	CYLD
turquoise	NW_017843449.1:8139315-8223926	CYTH1
turquoise	NW_017844429.1:72694869-72698178	CYTH4
turquoise	NW_017844625.1:89665705-89694097	CYTIP
turquoise	NW_017842195.1:46669-58569	D2HGDH
turquoise	NW_017844172.1:582951-638290	DAD1
turquoise	NW_017842840.1:2072392-2100892	DAGLB
turquoise	NW_017844355.1:8318772-8377445	DAP
turquoise	NW_017843503.1:3943594-4003224	DAPK1
turquoise	NW_017842456.1:1786167-1852131	DARS
turquoise	NW_017844103.1:217891-222449	DAZAP2
turquoise	NW_017842243.1:2573506-2583058	DBNL
turquoise	NW_017844144.1:666048-753401	DCAF1
turquoise	NW_017844625.1:77465221-77500909	DCAF17
turquoise	NW_017842414.1:28864398-28958283	DCAF5
turquoise	NW_017844144.1:1982076-2043163	DCP1A
turquoise	NW_017843542.1:10550237-10599588	DCP2
turquoise	NW_017842421.1:20494016-20525726	DCTN4
turquoise	NW_017842696.1:14088174-14152789	DCUN1D4
turquoise	NW_017842414.1:42401586-42492554	DDHD1
turquoise	NW_017844438.1:1853637-1896289	DDI2
turquoise	NW_017842383.1:558325-577775	DDX17
turquoise	NW_017843160.1:27603157-27617325	DDX23
turquoise	NW_017843730.1:3325163-3345889	DDX3X
turquoise	NW_017843807.1:1082754-1085448	DDX5
turquoise	NW_017843657.1:12494699-12527146	DDX6
turquoise	NW_017842185.1:4058180-4069275	DEDD
turquoise	NW_017844414.1:63312-83871	DEDD2
turquoise	NW_017844288.1:597464-605240	DEF6
turquoise	NW_017844689.1:553440-569477	DEF8
turquoise	NW_017844507.1:8865420-8873993	DEGS1
turquoise	NW_017843875.1:13262575-13292689	DEK
turquoise	NW_017844507.1:24515318-24769045	DENND1B
turquoise	NW_017843010.1:3673-6657	DENND1C
turquoise	NW_017842982.1:564365-622665	DENND3
turquoise	NW_017842395.1:11774031-11892334	DENND4A
turquoise	NW_017844458.1:699307-705348	DENND4B
turquoise	NW_017844169.1:33495673-33553185	DENND5A
turquoise	NW_017844144.1:5702560-5752502	DENND6A
turquoise	NW_017842982.1:13354719-13455229	DERL1
turquoise	NW_017842605.1:882491-897019	DERL2
turquoise	NW_017844012.1:329938-363807	DGAT2
turquoise	NW_017842580.1:902551-931110	DGCR2
turquoise	NW_017843983.1:3958638-4093269	DGKG
turquoise	NW_017842605.1:5702652-5707007	DHRS13
turquoise	NW_017842414.1:36549448-36582739	DHRS7
turquoise	NW_017842696.1:33680307-33732972	DHX15
turquoise	NW_017844235.1:128620-140638	DHX16
turquoise	NW_017843191.1:1132694-1144978	DHX34
turquoise	NW_017843191.1:1159842-1163608	DHX34
turquoise	NW_017843160.1:18792256-18839415	DHX36
turquoise	NW_017843196.1:1155861-1173844	DHX38
turquoise	NW_017843879.1:7441060-7492397	DHX40
turquoise	NW_017843467.1:1823662-1852883	DHX8
turquoise	NW_017844429.1:14297757-14351556	DHX9
turquoise	NW_017842421.1:12599971-12694861	DIAPH1
turquoise	NW_017842989.1:18953810-19805028	DIAPH2
turquoise	NW_017842414.1:7136616-7203606	DICER1
turquoise	NW_017843846.1:112871-164795	DIDO1
turquoise	NW_017843160.1:26233283-26454851	DIP2B
turquoise	NW_017844517.1:2467039-2493047	DIS3
turquoise	NW_017844625.1:67311521-67582671	DLG1
turquoise	NW_017842131.1:70769345-70813198	DMTF1
turquoise	NW_017843542.1:16490853-16562319	DMXL1
turquoise	NW_017843542.1:16568584-16613315	DMXL1
turquoise	NW_017843021.1:11409886-11555882	DMXL2
turquoise	NW_017843806.1:134848-196348	DNAH2
turquoise	NW_017842585.1:16146594-16189456	DNAJB14
turquoise	NW_017842806.1:1081364-1132383	DNAJB6
turquoise	NW_017842131.1:36829001-36851798	DNAJB9
turquoise	NW_017843051.1:13005329-13198462	DNAJC1
turquoise	NW_017842948.1:10454050-10507766	DNAJC10
turquoise	NW_017843160.1:135880-253974	DNAJC13
turquoise	NW_017844517.1:19691904-19770468	DNAJC3
turquoise	NW_017842907.1:118381-121805	DNAJC4
turquoise	NW_017843038.1:962958-1018434	DNM2
turquoise	NW_017844458.1:26637393-26650905	DNTTIP2
turquoise	NW_017844682.1:11311071-11581334	DOCK10
turquoise	NW_017844263.1:8107192-8216225	DOCK11
turquoise	NW_017842391.1:9367350-9774828	DOCK2
turquoise	NW_017843582.1:1792557-1983355	DOCK5
turquoise	NW_017843582.1:1984810-1996771	DOCK5
turquoise	NW_017843160.1:44555428-44768895	DOCK8
turquoise	NW_017843245.1:6991335-7067171	DOK2
turquoise	NW_017843712.1:763486-769496	DOK3
turquoise	NW_017842794.1:15957798-16037368	DOPEY1
turquoise	NW_017844625.1:7889673-7989102	DOPEY2
turquoise	NW_017843983.1:8638268-8641047	DPH3
turquoise	NW_017844625.1:85655430-85732991	DPP4
turquoise	NW_017842395.1:11597238-11654554	DPP8
turquoise	NW_017842131.1:39019971-39155210	DPY19L1
turquoise	NW_017843553.1:4909387-4981004	DPY19L3
turquoise	NW_017844458.1:27068162-27091099	DR1
turquoise	NW_017844429.1:64352259-64434451	DRAM1
turquoise	NW_017842794.1:95128327-95250641	DROSHA
turquoise	NW_017844429.1:1776867-1827850	DSTYK
turquoise	NW_017842391.1:11866294-11869439	DUSP1
turquoise	NW_017844507.1:10671606-10709180	DUSP10
turquoise	NW_017844429.1:54062277-54066733	DUSP6
turquoise	NW_017844144.1:1076050-1078271	DUSP7
turquoise	NW_017842512.1:6899580-6955088	DYDC1
turquoise	NW_017842414.1:1509378-1557834	DYNC1H1
turquoise	NW_017842414.1:1480841-1508835	DYNC1H1
turquoise	NW_017844023.1:11257398-11296890	DYNC1LI1
turquoise	NW_017843730.1:507829-518514	DYNLT3
turquoise	NW_017844625.1:6795601-6939506	DYRK1A
turquoise	NW_017843875.1:15035169-15109214	E2F3
turquoise	NW_017843160.1:21855499-21870418	EAF1
turquoise	NW_017844100.1:81242-85465	EBI3
turquoise	NW_017843730.1:8762323-8766211	EBP
turquoise	NW_017844411.1:32782096-32826193	ECHDC1
turquoise	NW_017844144.1:25267158-25295794	EDEM1
turquoise	NW_017844429.1:12571907-12652968	EDEM3
turquoise	NW_017843071.1:679293-681349	EDF1
turquoise	NW_017844586.1:2861598-2921791	EEF2K
turquoise	NW_017843440.1:6255547-6293088	EFCAB14
turquoise	NW_017843467.1:2600524-2630515	EFTUD2
turquoise	NW_017842414.1:58205778-58249051	EGLN3
turquoise	NW_017844078.1:131969-137586	EHD1
turquoise	NW_017843193.1:8948883-9028378	EHD4
turquoise	NW_017843440.1:17902691-17911021	EIF3I
turquoise	NW_017843983.1:3497521-3522658	EIF4A2
turquoise	NW_017842585.1:15555635-15602380	EIF4E
turquoise	NW_017844144.1:17837175-17910010	EIF4E3
turquoise	NW_017844169.1:32113031-32125857	EIF4G2
turquoise	NW_017844438.1:5309792-5571757	EIF4G3
turquoise	NW_017842414.1:597139-605700	EIF5
turquoise	NW_017843983.1:17431113-17448053	EIF5A2
turquoise	NW_017843255.1:8319711-8425177	ELF1
turquoise	NW_017842696.1:77176064-77250125	ELF2
turquoise	NW_017844238.1:285249-291307	ELF4
turquoise	NW_017844429.1:59705741-59743293	ELK3
turquoise	NW_017842549.1:601203-606332	ELL
turquoise	NW_017842794.1:47208910-47264226	ELL2
turquoise	NW_017842414.1:25060332-25086802	ELMSAN1
turquoise	NW_017843440.1:23269764-23285232	ELOA
turquoise	NW_017844288.1:13328734-13398987	ELOVL5
turquoise	NW_017842794.1:83822831-83861665	EMB
turquoise	NW_017843193.1:1123647-1135660	EMC7
turquoise	NW_017844510.1:1108753-1153690	EMILIN2
turquoise	NW_017843712.1:28372398-28524895	EML4
turquoise	NW_017844196.1:16207548-16287900	EMSY
turquoise	NW_017844288.1:8725905-8737154	ENPP4
turquoise	NW_017844288.1:8739509-8753606	ENPP5
turquoise	NW_017843484.1:2314283-2393635	ENTPD1
turquoise	NW_017843582.1:254576-294228	ENTPD4
turquoise	NW_017844144.1:15422314-15459049	EOGT
turquoise	NW_017842383.1:2377821-2447826	EP300
turquoise	NW_017842359.1:4308391-4413986	EP400
turquoise	NW_017843051.1:22245281-22338926	EPC1
turquoise	NW_017842456.1:13078266-13141700	EPC2
turquoise	NW_017843255.1:34600296-34718876	EPG5
turquoise	NW_017844374.1:781075-785451	EPHX3
turquoise	NW_017844647.1:5833-10759	EPN2
turquoise	NW_017843440.1:2441317-2594744	EPS15
turquoise	NW_017842794.1:46430392-46463150	ERAP1
turquoise	NW_017842794.1:70572501-70682510	ERBIN
turquoise	NW_017842757.1:1880217-1914906	ERCC4
turquoise	NW_017844527.1:10916298-10975103	ERICH1
turquoise	NW_017843807.1:1381880-1457824	ERN1
turquoise	NW_017842414.1:42765342-42810404	ERO1A
turquoise	NW_017842814.1:18983058-19055591	ESCO1
turquoise	NW_017842907.1:158494-170285	ESRRA
turquoise	NW_017844429.1:27982162-27996904	ESYT1
turquoise	NW_017843712.1:7412341-7427028	ETAA1
turquoise	NW_017842421.1:10283303-10311575	ETF1
turquoise	NW_017843033.1:529842-543450	ETHE1
turquoise	NW_017842229.1:9717974-9785052	ETNK1
turquoise	NW_017844625.1:5580778-5598787	ETS2
turquoise	NW_017842185.1:6539712-6553328	ETV3
turquoise	NW_017842229.1:18297940-18534055	ETV6
turquoise	NW_017843440.1:14620543-14622200	EVA1B
turquoise	NW_017842605.1:7039340-7043607	EVI2A
turquoise	NW_017842605.1:7028352-7037026	EVI2B
turquoise	NW_017844458.1:27618719-27825513	EVI5
turquoise	NW_017843803.1:73971-77685	EVI5L
turquoise	NW_017843875.1:254761-410191	EXOC2
turquoise	NW_017842414.1:38932233-38977482	EXOC5
turquoise	NW_017843484.1:344190-528137	EXOC6
turquoise	NW_017843615.1:4157584-4162410	EXOC8
turquoise	NW_017843582.1:4641830-4754545	EXTL3
turquoise	NW_017843467.1:1438475-1448286	EZH1
turquoise	NW_017844411.1:8050686-8091288	EZR
turquoise	NW_017844458.1:14567897-14672572	FAM102B
turquoise	NW_017844355.1:11535021-11558204	FAM105A
turquoise	NW_017843051.1:18762994-18970194	FAM107B
turquoise	NW_017842696.1:22086751-22143268	FAM114A1
turquoise	NW_017842421.1:23313764-23346665	FAM114A2
turquoise	NW_017843453.1:13631502-13721152	FAM117B
turquoise	NW_017843503.1:7090531-7196981	FAM120A
turquoise	NW_017842131.1:69592601-69668649	FAM126A
turquoise	NW_017843453.1:15016503-15089800	FAM126B
turquoise	NW_017844429.1:12383493-12542651	FAM129A
turquoise	NW_017843453.1:181522-187535	FAM134A
turquoise	NW_017842794.1:6437000-6555454	FAM135A
turquoise	NW_017842421.1:9849998-9930009	FAM13B
turquoise	NW_017842794.1:59912195-59944443	FAM151B
turquoise	NW_017844169.1:35738395-35765050	FAM160A2
turquoise	NW_017843484.1:17401450-17437515	FAM160B1
turquoise	NW_017842414.1:24919727-24936477	FAM161B
turquoise	NW_017842794.1:48796119-49205019	FAM172A
turquoise	NW_017843484.1:25031381-25057672	FAM175B
turquoise	NW_017842414.1:57280016-57301587	FAM177A1
turquoise	NW_017844263.1:18826834-18850004	FAM199X
turquoise	NW_017844144.1:4890900-4940319	FAM208A
turquoise	NW_017843051.1:1614730-1670671	FAM208B
turquoise	NW_017842395.1:19124445-19130683	FAM219B
turquoise	NW_017843484.1:20755959-20774347	FAM45A
turquoise	NW_017842794.1:14720904-14726710	FAM46A
turquoise	NW_017842982.1:8159214-8251473	FAM49B
turquoise	NW_017843484.1:24885571-25008941	FAM53B
turquoise	NW_017844458.1:2464180-2470803	FAM63A
turquoise	NW_017842395.1:5756889-5828208	FAM63B
turquoise	NW_017843875.1:18619032-18828174	FAM65B
turquoise	NW_017844693.1:4888361-4908669	FAM76B
turquoise	NW_017843875.1:12796388-12806918	FAM8A1
turquoise	NW_017842982.1:12731133-12772574	FAM91A1
turquoise	NW_017842414.1:48938174-48994385	FANCM
turquoise	NW_017844169.1:29559574-29629995	FAR1
turquoise	NW_017842229.1:3836561-3963273	FAR2
turquoise	NW_017842131.1:8377039-8412434	FAS
turquoise	NW_017844299.1:6747748-6757710	FASTKD5
turquoise	NW_017844586.1:8081882-8087629	FBRS
turquoise	NW_017843542.1:7011494-7487896	FBXL17
turquoise	NW_017842442.1:2259908-2369234	FBXL20
turquoise	NW_017844517.1:6103369-6123816	FBXL3
turquoise	NW_017842696.1:41404860-41465310	FBXL5
turquoise	NW_017844198.1:6077636-6160588	FBXO10
turquoise	NW_017843712.1:23853944-23879788	FBXO11
turquoise	NW_017844293.1:5690752-5743111	FBXO21
turquoise	NW_017844507.1:8917177-8948122	FBXO28
turquoise	NW_017844169.1:13314131-13347412	FBXO3
turquoise	NW_017844411.1:18145371-18161514	FBXO30
turquoise	NW_017842414.1:53676864-53709859	FBXO33
turquoise	NW_017842989.1:21085773-21088764	FBXO34
turquoise	NW_017842421.1:18561204-18613261	FBXO38
turquoise	NW_017843712.1:6560227-6563980	FBXO48
turquoise	NW_017842391.1:11165517-11295425	FBXW11
turquoise	NW_017844000.1:10110110-10142204	FBXW2
turquoise	NW_017842185.1:4007309-4010802	FCER1G
turquoise	NW_017842185.1:3797391-3804478	FCGR3A
turquoise	NW_017842794.1:66130448-66245459	FCHO2
turquoise	NW_017842421.1:12711298-12739508	FCHSD1
turquoise	NW_017842395.1:13962220-13973980	FEM1B
turquoise	NW_017843542.1:13338806-13362007	FEM1C
turquoise	NW_017843542.1:7744936-8186433	FER
turquoise	NW_017843947.1:8939384-8942798	FES
turquoise	NW_017843553.1:2968791-2971457	FFAR2
turquoise	NW_017843503.1:7552661-7585869	FGD3
turquoise	NW_017842229.1:1483089-1682582	FGD4
turquoise	NW_017842229.1:5918002-5947122	FGFR1OP2
turquoise	NW_017843531.1:4953970-4960770	FGL2
turquoise	NW_017843440.1:20607491-20619492	FGR
turquoise	NW_017843196.1:5088200-5093971	FHOD1
turquoise	NW_017843657.1:4770590-4883554	FLI1
turquoise	NW_017844647.1:295676-301508	FLII
turquoise	NW_017842455.1:4524-22944	FLNA
turquoise	NW_017842605.1:5707114-5719918	FLOT2
turquoise	NW_017843467.1:2798938-2801142	FMNL1
turquoise	NW_017843457.1:1231894-1266239	FMR1
turquoise	NW_017844471.1:2109007-2245444	FNBP1
turquoise	NW_017844169.1:2214349-2252527	FNBP4
turquoise	NW_017843255.1:14801856-14954190	FNDC3A
turquoise	NW_017843983.1:16093713-16441914	FNDC3B
turquoise	NW_017842421.1:4287845-4421701	FNIP1
turquoise	NW_017844527.1:31735400-31762935	FNTA
turquoise	NW_017843712.1:39602253-39664578	FOSL2
turquoise	NW_017842545.1:5761343-5779082	FOXJ2
turquoise	NW_017843440.1:9852315-9974540	FOXJ3
turquoise	NW_017843855.1:147242-197247	FOXK2
turquoise	NW_017843712.1:23413886-23468088	FOXN2
turquoise	NW_017842414.1:11562935-11953535	FOXN3
turquoise	NW_017842794.1:36106842-36219558	FOXO3
turquoise	NW_017844458.1:43670815-43700695	FPGT
turquoise	NW_017843484.1:3612709-3615363	FRAT1
turquoise	NW_017843484.1:3623287-3625030	FRAT2
turquoise	NW_017844078.1:440716-450871	FRMD8
turquoise	NW_017844429.1:38392822-38510011	FRS2
turquoise	NW_017843255.1:24135455-24447987	FRY
turquoise	NW_017842696.1:14376163-14617378	FRYL
turquoise	NW_017844458.1:40308756-40342866	FUBP1
turquoise	NW_017843947.1:8924174-8938488	FURIN
turquoise	NW_017843071.1:604142-606817	FUT7
turquoise	NW_017843806.1:70286-83819	FXR2
turquoise	NW_017842794.1:89172906-89333776	FYB
turquoise	NW_017844023.1:1774395-1850166	FYCO1
turquoise	NW_017844625.1:66230146-66262531	FYTTD1
turquoise	NW_017842414.1:61163984-61222798	G2E3
turquoise	NW_017843021.1:3738720-3768294	G3BP2
turquoise	NW_017843060.1:444466-461302	G6PD
turquoise	NW_017844196.1:14618688-14793281	GAB2
turquoise	NW_017842605.1:84181-86110	GABARAP
turquoise	NW_017842545.1:6783423-6791987	GABARAPL1
turquoise	NW_017844625.1:17263683-17299824	GABPA
turquoise	NW_017842131.1:78575781-78640419	GABPB1
turquoise	NW_017842645.1:51675-98238	GAK
turquoise	NW_017842814.1:7640922-7716698	GALNT1
turquoise	NW_017842806.1:4817519-4864456	GALNT11
turquoise	NW_017844625.1:82269027-82313056	GALNT3
turquoise	NW_017844429.1:54251919-54256792	GALNT4
turquoise	NW_017842997.1:6566977-6682845	GALNT7
turquoise	NW_017842275.1:3060138-3141178	GAN
turquoise	NW_017843020.1:412528-426461	GANAB
turquoise	NW_017843193.1:9232914-9300512	GANC
turquoise	NW_017842545.1:5212075-5216430	GAPDH
turquoise	NW_017842794.1:77121535-77157369	GAPT
turquoise	NW_017844231.1:2936890-3008742	GAPVD1
turquoise	NW_017842131.1:42145519-42186070	GARS
turquoise	NW_017843806.1:1523540-1707349	GAS7
turquoise	NW_017842131.1:51613359-51621222	GATAD1
turquoise	NW_017842549.1:14253-26777	GATAD2A
turquoise	NW_017844458.1:709511-790139	GATAD2B
turquoise	NW_017844625.1:32044096-32317659	GBE1
turquoise	NW_017843484.1:7273242-7391218	GBF1
turquoise	NW_017844625.1:85368285-85389799	GCA
turquoise	NW_017842906.1:10785503-10821894	GCC2
turquoise	NW_017843160.1:37494992-37547851	GCNT1
turquoise	NW_017842794.1:64414183-64440609	GCNT4
turquoise	NW_017843875.1:9491729-9590467	GFOD1
turquoise	NW_017843712.1:5751270-5816219	GFPT1
turquoise	NW_017843449.1:6179213-6190694	GGA3
turquoise	NW_017842131.1:42237133-42245973	GGCT
turquoise	NW_017843879.1:9516481-9547431	GGNBP2
turquoise	NW_017844682.1:5586204-5709055	GIGYF2
turquoise	NW_017843542.1:2832633-2861256	GIN1
turquoise	NW_017844411.1:15002333-15021487	GINM1
turquoise	NW_017844293.1:10489912-10536899	GIT2
turquoise	NW_017842341.1:1011312-1080122	GK
turquoise	NW_017843160.1:8647409-8720367	GK5
turquoise	NW_017842989.1:23191487-23200673	GLA
turquoise	NW_017842275.1:8609069-8747334	GLG1
turquoise	NW_017844429.1:42823694-42864100	GLIPR1
turquoise	NW_017844198.1:4979903-4981395	GLIPR2
turquoise	NW_017842794.1:47328052-47335821	GLRX
turquoise	NW_017842948.1:3707453-3785178	GLS
turquoise	NW_017844288.1:6336560-6384274	GLTSCR1L
turquoise	NW_017842512.1:2016238-2058546	GLUD1
turquoise	NW_017844429.1:14642487-14652148	GLUL
turquoise	NW_017842421.1:20949255-20961053	GM2A
turquoise	NW_017843712.1:5328357-5377802	GMCL1
turquoise	NW_017843440.1:19814097-19843407	GMEB1
turquoise	NW_017842414.1:41340861-41355649	GMFB
turquoise	NW_017842845.1:1521994-1524241	GMIP
turquoise	NW_017843449.1:1546003-1587304	GNA13
turquoise	NW_017844458.1:13790967-13832353	GNAI3
turquoise	NW_017843746.1:2617255-2661196	GNAS
turquoise	NW_017843699.1:218612-302110	GNB1
turquoise	NW_017842395.1:52618-99095	GNB5
turquoise	NW_017842414.1:43368746-43502534	GNG2
turquoise	NW_017844458.1:34557239-34564802	GNG5
turquoise	NW_017843615.1:4170596-4200038	GNPAT
turquoise	NW_017842696.1:17548959-17576907	GNPDA2
turquoise	NW_017844429.1:64248540-64326220	GNPTAB
turquoise	NW_017844429.1:34226109-34276492	GNS
turquoise	NW_017844144.1:23330444-23340296	GOLGA1
turquoise	NW_017844023.1:7935642-8038635	GOLGA4
turquoise	NW_017844527.1:30572216-30587782	GOLGA7
turquoise	NW_017844625.1:62514429-62600395	GOLGB1
turquoise	NW_017843983.1:19812368-19889330	GOLIM4
turquoise	NW_017843503.1:2631889-2675184	GOLM1
turquoise	NW_017842794.1:94622508-94674439	GOLPH3
turquoise	NW_017842185.1:7285571-7368313	GON4L
turquoise	NW_017842794.1:43322558-43363023	GOPC
turquoise	NW_017842605.1:4471412-4521657	GOSR1
turquoise	NW_017843730.1:443403-478461	GP91-PHOX
turquoise	NW_017842414.1:23003688-23063553	GPATCH2L
turquoise	NW_017843467.1:2305877-2402555	GPATCH8
turquoise	NW_017842794.1:78155150-78224175	GPBP1
turquoise	NW_017843440.1:7051297-7108921	GPBP1L1
turquoise	NW_017843589.1:7487336-7547159	GPCPD1
turquoise	NW_017844625.1:90312095-90443434	GPD2
turquoise	NW_017843553.1:3497984-3523018	GPI
turquoise	NW_017844293.1:2469622-2482212	GPN3
turquoise	NW_017844471.1:2058156-2103056	GPR107
turquoise	NW_017843010.1:150826-153898	GPR108
turquoise	NW_017843615.1:537451-570131	GPR137B
turquoise	NW_017844144.1:17899398-17903304	GPR27
turquoise	NW_017842414.1:12900103-12912700	GPR65
turquoise	NW_017844103.1:2014490-2016054	GPR84
turquoise	NW_017843553.1:3167053-3172069	GRAMD1A
turquoise	NW_017843657.1:8581612-8735947	GRAMD1B
[truncated: 2,155 more rows]
