# Supplementary material for: Transcriptome profiling of blood from common bottlenose dolphins (Tursiops truncatus) in the northern Gulf of Mexico to enhance health assessment capabilities
Source: PLoS One. 2022 Aug 24;17(8):e0272345. doi: 10.1371/journal.pone.0272345 (PMC9401185; doi:10.1371/journal.pone.0272345)
Supplement: S3 Table — (XLSX) [file pone.0272345.s003.xlsx]

## Sheet: Supplemental Table 3
Supplemental Table 3. Genes exhibiting significant (p ≤ 0.05) differential expression between SAR and BAR.
Locus	Gene Symbol	SAR FPKM	BAR FPKM	log2 fold change	p-value
NW_017844169.1:2338244-2342161	C1QTNF4	7.65023	0.538153	-3.82942	0.00166897
NW_017843244.1:7052505-7055932	LOC109550153	15.9324	1.84199	-3.11262	0.014981
NW_017842696.1:20224453-20236866	UCHL1	67.716	12.3245	-2.45796	0.00166897
NW_017844023.1:1383544-1388209	FAM240A	14.4059	2.76856	-2.37946	0.0215111
NW_017844512.1:87586-90242	LOC109547568	123.448	33.3045	-1.89011	0.00166897
NW_017844458.1:5307727-5338863	PHGDH	68.8241	19.7879	-1.7983	0.00166897
NW_017842906.1:3220339-3223394	FAM178B	82.9415	29.3006	-1.50116	0.00166897
NW_017844458.1:13685879-13689092	GSTM3	120.476	42.6822	-1.49704	0.00166897
NW_017843307.1:476956-496179	CLIC2	32.9613	11.8983	-1.47002	0.003025
NW_017842657.1:171209-172491	NME4	61.8845	23.1251	-1.42012	0.00166897
NW_017842794.1:78261490-78264785	LOC109549029	57.572	21.9303	-1.39244	0.00166897
NW_017843542.1:4800495-4801046	LOC101327765	77.2233	29.7218	-1.37752	0.00166897
NW_017842696.1:20224453-20236866	UCHL1	88.9605	35.125	-1.34067	0.00166897
NW_017842794.1:315764-316804	LOC101329174	11.8672	4.80809	-1.30344	0.00166897
NW_017844517.1:201786-204295	LSM7	348.744	141.405	-1.30233	0.00166897
NW_017843855.1:5498-9446	FN3K	15.2347	6.21966	-1.29245	0.00166897
NW_017844198.1:7435116-7468837	HEMGN	59.6365	25.4293	-1.2297	0.00166897
NW_017844023.1:11203250-11203793	LOC101318859	103.665	44.9043	-1.207	0.00166897
NW_017842989.1:23187035-23189749	RPL36A	165.167	73.8885	-1.16051	0.00166897
NW_017844444.1:534633-538694	LOC101332480	38.8233	17.5213	-1.14781	0.00166897
NW_017843440.1:20594429-20594873	LOC101316757	105.14	48.2333	-1.12421	0.00166897
NW_017842131.1:20889838-20908777	TSPAN33	24.4861	11.2364	-1.12378	0.012
NW_017844510.1:2223394-2223809	LOC101325721	61.458	28.2336	-1.12219	0.00166897
NW_017844355.1:12940217-12940668	LOC101325707	210.555	97.0865	-1.11686	0.00166897
NW_017844471.1:1292662-1296376	PLPP7	24.2072	11.2351	-1.10743	0.00166897
NW_017842757.1:12093379-12100565	NATD1	356.564	165.869	-1.10412	0.00166897
NW_017843453.1:12240698-12241294	LOC101331045	62.1728	29.0383	-1.09833	0.00166897
NW_017844231.1:1242714-1245745	RPL12	764.27	359.165	-1.08944	0.00166897
NW_017842131.1:42575385-42601351	MTURN	29.4458	13.8899	-1.08403	0.00166897
NW_017842545.1:563726-564108	LOC109548472	484.288	228.485	-1.08377	0.00166897
NW_017843807.1:1138927-1139654	LOC101331756	18.0845	8.53965	-1.0825	0.003025
NW_017843484.1:13672726-13706129	LOC101328738	81.6034	38.5896	-1.08042	0.00166897
NW_017842442.1:479992-483016	LOC101337668	675.218	320.52	-1.07494	0.00166897
NW_017844444.1:10205787-10206911	LOC101323108	44.9153	21.33	-1.07433	0.00166897
NW_017842585.1:2211543-2211985	RPL23	281.433	134.265	-1.0677	0.00166897
NW_017844263.1:7299301-7302106	RPL39	78.9539	37.7838	-1.06324	0.00166897
NW_017842989.1:504779-713541	HDAC8	38.086	18.2341	-1.06262	0.0332157
NW_017844458.1:2471380-2477837	LOC109547305	37.6816	18.0467	-1.06212	0.00166897
NW_017843449.1:7928771-7935196	BIRC5	16.9627	8.19621	-1.04934	0.003025
NW_017842131.1:42575385-42601351	MTURN	32.1712	15.5599	-1.04793	0.0205881
NW_017843657.1:18123490-18127884	TEX12	20.8646	10.1655	-1.03738	0.00431287
NW_017843542.1:11537142-11566716	NREP	29.1081	14.2848	-1.02693	0.00166897
NW_017842906.1:6832849-6868703	IL1R2	5.85791	2.89201	-1.01831	0.003025
NW_017844396.1:2251713-2252434	LOC109552765	29.4398	14.5642	-1.01534	0.00166897
NW_017844169.1:1582143-1593517	SLC43A1	56.4361	28.0798	-1.00709	0.00166897
NW_017843875.1:21150028-21159280	TRIM10	24.1673	12.1265	-0.994889	0.00166897
NW_017843160.1:65482214-65483103	LOC101331679	52.1886	26.2281	-0.992619	0.00166897
NW_017842971.1:13243365-13246343	LOC109549415	8.36717	4.20541	-0.992495	0.00166897
NW_017842757.1:6702772-6703631	LOC101321114	156.321	78.7779	-0.988653	0.00166897
NW_017842858.1:3387588-3388507	LOC109549250	58.942	29.7843	-0.984742	0.00166897
NW_017842696.1:33521397-33526279	SOD3	42.9212	21.7759	-0.978959	0.00166897
NW_017842395.1:6724631-6725946	LOC101323569	13.3276	6.78294	-0.974434	0.00984407
NW_017844144.1:19048851-19049424	LOC101334840	114.799	58.6857	-0.968033	0.00166897
NW_017843658.1:9576959-9577386	RPLP2	64.2705	33.089	-0.957804	0.00984407
NW_017842840.1:689827-696705	ATP5J2	203.031	104.888	-0.95285	0.00166897
NW_017843440.1:24100892-24101835	C1QC	47.808	24.7299	-0.950996	0.00166897
NW_017842276.1:38010-40327	BEX5	16.0569	8.32504	-0.947663	0.00792
NW_017844355.1:9039543-9077165	LOC101337990	60.1298	31.1862	-0.94717	0.00166897
NW_017843160.1:38775386-38780912	CUNH9orf40	38.4957	20.0096	-0.944008	0.00166897
NW_017844288.1:6525613-6526927	LOC101316389	83.6623	43.5499	-0.941908	0.00166897
NW_017843875.1:20079634-20099201	HIST1H2AJ	34.385	18.0075	-0.933176	0.0383547
NW_017843875.1:14328383-14328920	LOC101329722	198.799	104.542	-0.927227	0.00166897
NW_017843453.1:15181705-15184399	LOC109550560	7.01659	3.70919	-0.919666	0.00899469
NW_017843255.1:44412722-44450365	FECH	8.34978	4.42515	-0.916012	0.0383547
NW_017843440.1:22106095-22139373	LOC101334466	10.0347	5.31847	-0.915921	0.00984407
NW_017844625.1:24286296-24287032	STMP1	25.0993	13.3358	-0.912349	0.00792
NW_017842794.1:24479930-24480368	LOC101321617	37.8954	20.3823	-0.894705	0.0196511
NW_017842229.1:9788822-9789810	LOC101320846	45.4065	24.426	-0.894482	0.00166897
NW_017844507.1:446174-455034	LOC109547532	24.2414	13.0491	-0.893521	0.0243692
NW_017843712.1:17452647-17481495	CFAP36	32.8315	17.713	-0.890269	0.00166897
NW_017842229.1:2627426-2627804	RPL10L	342.053	185.073	-0.886123	0.00166897
NW_017843467.1:2281395-2283344	RUNDC3A	17.2591	9.38806	-0.878459	0.014981
NW_017842689.1:3532783-3533963	LOC101321016	18.2846	10.0635	-0.861499	0.0236851
NW_017843160.1:61451069-61451653	LOC101329910	387.303	213.399	-0.859911	0.00166897
NW_017843544.1:130071-131425	HMG20B	16.1941	8.94788	-0.855852	0.0250345
NW_017844527.1:6990536-6990988	LOC101332815	72.3093	39.9854	-0.854708	0.00166897
NW_017844429.1:28382614-28392297	NACA	51.9223	28.8612	-0.84722	0.00431287
NW_017842794.1:55133187-55135205	COX7C	84.2488	46.9851	-0.842452	0.00166897
NW_017844444.1:3971263-3971788	LOC101329216	210.52	117.927	-0.836062	0.00166897
NW_017842757.1:9395864-9396572	RPS19	27.8913	15.8781	-0.812774	0.0472337
NW_017844407.1:34010-36278	MT4	113.369	64.7694	-0.807645	0.00166897
NW_017844374.1:1844329-1845935	USE1	17.612	10.1084	-0.801003	0.00166897
NW_017843440.1:9238-45717	SSBP3	27.5991	15.9818	-0.788187	0.00431287
NW_017842421.1:24503202-24503757	LOC109548228	124.556	72.3578	-0.783579	0.00166897
NW_017844625.1:79097062-79097398	RPL10L	149.735	86.9868	-0.78354	0.00166897
NW_017843196.1:13093896-13096285	LOC109550101	7.4768	4.35229	-0.780648	0.003025
NW_017843440.1:13908414-13909061	RPL18	60.8792	35.5035	-0.777989	0.00899469
NW_017842414.1:64293286-64296572	LOC101318884	74.4573	44.2902	-0.749427	0.003025
NW_017844625.1:39549456-39605150	PROS1	5.78021	3.4401	-0.748672	0.003025
NW_017844385.1:247307-247919	UCKL1	163.019	97.2526	-0.745231	0.00166897
NW_017844198.1:18735329-18763203	LOC101318745	95.608	57.4599	-0.734577	0.00166897
NW_017842414.1:66492682-66501970	GZMB	42.7104	25.7021	-0.732699	0.00984407
NW_017844299.1:599277-600925	MYL9	6.85494	4.17983	-0.713701	0.046039
NW_017843457.1:3258462-3260514	TPT1	534.267	327.293	-0.706979	0.00166897
NW_017842583.1:6071147-6085950	CA2	10.5841	6.51999	-0.698955	0.00553143
NW_017844411.1:8724840-8727643	RPS5	110.683	68.3375	-0.695683	0.00166897
NW_017842605.1:7924767-7929015	CDK5R1	9.63361	6.00265	-0.682476	0.00166897
NW_017842414.1:44972510-44978894	VCPKMT	14.2683	8.89827	-0.681221	0.00431287
NW_017843712.1:8944597-8945302	LOC101321904	104.056	65.372	-0.67061	0.00166897
NW_017844103.1:978518-1026446	KRT5	19.6533	12.3504	-0.670216	0.00166897
NW_017844458.1:881917-882304	RPL36	128.505	82.0083	-0.647987	0.01089
NW_017844078.1:63376-69252	PYGM	14.0654	9.00188	-0.643852	0.0307709
NW_017842414.1:45352014-45353342	RPL36AL	95.8023	61.5347	-0.638661	0.00553143
NW_017844126.1:1903853-1911071	MGLL	17.0744	10.9707	-0.638186	0.00166897
NW_017844586.1:3693648-3694257	LOC101323183	69.375	44.6002	-0.637367	0.00166897
NW_017844411.1:19451452-19452977	LOC101328134	10.6812	6.86825	-0.637063	0.0268521
NW_017844458.1:13186083-13190416	LAMTOR5	86.9178	56.2742	-0.627179	0.00166897
NW_017842185.1:838049-838818	LOC101316937	75.3651	48.943	-0.622795	0.00672222
NW_017842459.1:36159-41718	CDC34	71.3905	46.8198	-0.608613	0.00166897
NW_017844693.1:4216818-4246650	ENDOD1	14.5364	9.53712	-0.608041	0.00166897
NW_017843440.1:18453615-18460269	SERINC2	49.0518	32.2869	-0.603358	0.00166897
NW_017844411.1:33672134-33672695	LOC101332672	178.273	117.451	-0.602032	0.00166897
NW_017842858.1:4710491-4716666	RPL22	359.756	238.381	-0.59375	0.00166897
NW_017843746.1:12513318-12516132	LOC101327741	44.3899	29.5528	-0.586938	0.0243692
NW_017843730.1:8709715-8714071	SLC38A5	14.2756	9.5166	-0.585038	0.030008
NW_017842545.1:5352381-5355578	LAG3	80.3211	53.7043	-0.580741	0.00166897
NW_017842794.1:18447781-18448568	LOC101319785	122.485	82.057	-0.577903	0.00166897
NW_017843255.1:55584698-55612007	CYB5A	22.9151	15.408	-0.572619	0.00984407
NW_017843255.1:53318969-53320546	LOC109550208	35.0189	23.7281	-0.561538	0.003025
NW_017842555.1:66578-71375	TLE2	18.7522	12.7193	-0.560038	0.0423876
NW_017844293.1:15555250-15557249	UQCR10	149.895	101.735	-0.559129	0.00166897
NW_017842131.1:52902671-52907473	GNG11	63.5297	43.1909	-0.556705	0.00166897
NW_017843440.1:24108004-24110914	C1QA	49.5886	33.721	-0.556361	0.0196511
NW_017844693.1:4294993-4316793	SESN3	14.2397	9.69808	-0.554145	0.00166897
NW_017844103.1:1273609-1276987	PFDN5	45.0612	30.763	-0.550691	0.0250345
NW_017842845.1:772414-775164	WDR83	33.0981	22.644	-0.547622	0.0196511
NW_017842794.1:7089102-7103202	LOC109549039	15.7249	10.8501	-0.535343	0.00166897
NW_017843453.1:563490-567415	RNF25	17.1172	11.8384	-0.531971	0.00672222
NW_017843457.1:1719633-1721087	LOC109550580	23.7918	16.9341	-0.490533	0.0292349
NW_017842794.1:18029799-18031705	LOC101326141	96.6354	68.8711	-0.488652	0.0236851
NW_017844169.1:2478705-2480514	LOC109552242	30.5006	21.8316	-0.48242	0.0222569
NW_017843196.1:4762477-4800491	GFOD2	19.765	14.307	-0.466227	0.0495593
NW_017843467.1:2292525-2294286	ITGA2B	111.274	80.7109	-0.463278	0.0292349
NW_017842512.1:7152125-7152620	SNRPD2	195.087	142.071	-0.457505	0.00553143
NW_017842452.1:14541848-14543181	LOC101330385	51.1067	37.3587	-0.452068	0.0158812
NW_017843879.1:2927028-2928955	GPS2	27.541	20.2982	-0.440229	0.0276571
NW_017842906.1:3296281-3298126	COX5B	205.911	154.397	-0.415382	0.0222569
NW_017844144.1:9733898-9734314	LOC101336925	306.48	237.571	-0.367434	0.0353692
NW_017843196.1:5525482-5533020	CMTM3	37.0602	50.6663	0.451155	0.0360688
NW_017843712.1:40665464-40668871	PREB	13.9067	19.0935	0.457302	0.0315237
NW_017843107.1:5000969-5006565	ERP70	52.7445	72.6824	0.462585	0.00553143
NW_017844126.1:1328598-1333230	GATA2	9.9095	13.7243	0.469853	0.01089
NW_017843615.1:4157584-4162410	EXOC8	5.83339	8.20196	0.491636	0.0141659
NW_017842794.1:46304755-46340752	ERAP2	6.26609	8.90725	0.507416	0.0339429
NW_017842782.1:130595-136152	ALDH3B1	20.2196	28.7529	0.50795	0.0189877
NW_017843139.1:103784-110909	TKFC	7.75235	11.2686	0.539609	0.0430222
NW_017842131.1:21238872-21241059	HILPDA	11.3394	17.1896	0.600186	0.04664
NW_017843531.1:8531317-8632156	PRKAR2B	4.98351	7.675	0.623005	0.0180093
NW_017844288.1:12942654-13003736	TRAM2	3.96579	6.17779	0.639483	0.00431287
NW_017844293.1:10401839-10418697	OASL	6.82277	11.0903	0.700864	0.003025
NW_017844527.1:24595895-24606311	MAK16	4.72271	7.90204	0.742611	0.0423876
NW_017843946.1:29988-30538	LOC109551762	30.9086	74.2873	1.26511	0.0231478
NW_017843712.1:56008607-56026401	RSAD2	2.82485	8.20986	1.53919	0.00166897
NW_017844293.1:8691562-8694227	OAS1	3.3492	13.3224	1.99196	0.0346606
