# Supplementary material for: Transcriptome profiling of blood from common bottlenose dolphins (Tursiops truncatus) in the northern Gulf of Mexico to enhance health assessment capabilities
Source: PLoS One. 2022 Aug 24;17(8):e0272345. doi: 10.1371/journal.pone.0272345 (PMC9401185; doi:10.1371/journal.pone.0272345)
Supplement: S4 Table — The grey module, containing all genes not assigned to a co-expressed module is not included. (XLSX) [file pone.0272345.s004.xlsx]

## Sheet: Supplemental Table 4
Supplemental Table 4. Genes in each co-expressed module from WGCNA of blood transcriptomes from BAR dolphins. The grey module, containing all genes not assigned to a co-expressed module is not included.
WGCNA Module	Locus	Gene Symbol
black	NW_017842923.1:48531-57317	AGPAT1
black	NW_017843160.1:40201298-40219105	ANXA1
black	NW_017842456.1:7882367-8491655	ARHGAP15
black	NW_017842229.1:15733964-15752049	ARHGDIB
black	NW_017842840.1:743411-753274	ARPC1B
black	NW_017843453.1:833773-863435	ARPC2
black	NW_017844293.1:2418270-2467443	ARPC3
black	NW_017843823.1:2496992-2503377	ARPC4
black	NC_012059.1:7969-8650	ATP6
black	NW_017842131.1:21091348-21093961	ATP6V1F
black	NW_017843060.1:64284-71547	BCAP31
black	NW_017843823.1:2294832-2302136	BRK1
black	NW_017842414.1:10908527-10917073	CALM1
black	NW_017843553.1:2572260-2574024	CAPNS1
black	NW_017843879.1:10793902-10797415	CCL14
black	NW_017842632.1:305291-307652	CD37
black	NW_017844169.1:12109929-12196205	CD44
black	NW_017844625.1:75056992-75094596	CIR1
black	NW_017842840.1:263273-265978	COPS6
black	NW_017842275.1:605956-622413	COTL1
black	NW_017844458.1:538739-546442	CUNH1orf43
black	NW_017844471.1:2297391-2304455	CUNH9orf78
black	NW_017844172.1:582951-638290	DAD1
black	NW_017844103.1:217891-222449	DAZAP2
black	NW_017844507.1:8865420-8873993	DEGS1
black	NW_017842605.1:882491-897019	DERL2
black	NW_017842907.1:118381-121805	DNAJC4
black	NW_017844299.1:2131308-2147419	DYNLRB1
black	NW_017843440.1:17902691-17911021	EIF3I
black	NW_017844198.1:9232188-9321276	ERP44
black	NW_017843033.1:529842-543450	ETHE1
black	NW_017844471.1:1316197-1317036	FAM78A
black	NW_017842185.1:4007309-4010802	FCER1G
black	NW_017842794.1:77121535-77157369	GAPT
black	NW_017843746.1:2617255-2661196	GNAS
black	NW_017844458.1:34557239-34564802	GNG5
black	NW_017844527.1:30572216-30587782	GOLGA7
black	NW_017842395.1:6494005-6515094	GTF2A2
black	NW_017843440.1:17836449-17870891	HDAC1
black	NW_017844169.1:35440433-35448500	ILK
black	NW_017842814.1:7834551-7855600	INO80C
black	NW_017842605.1:3540457-3558905	INPP5K
black	NW_017843712.1:1744352-1757746	KIAA1191
black	NW_017843712.1:46257640-46267312	LAPTM4A
black	NW_017843440.1:18970093-18989003	LAPTM5
black	NW_017843244.1:3974368-3975445	LOC101318123
black	NW_017844103.1:1364156-1365375	LOC101323735
black	NW_017843484.1:7400027-7400490	LOC101324331
black	NW_017844625.1:43642240-43643061	LOC101340062
black	NW_017842391.1:5280357-5281616	LOC109551736
black	NW_017843244.1:5387389-5574105	MICU1
black	NW_017844510.1:1430315-1440445	MYL9
black	NW_017844429.1:72449819-72461139	NCF4
black	NW_017843440.1:11094429-11158043	NFYC
black	NW_017844103.1:1399368-1411343	PCBP2
black	NW_017842605.1:499094-500167	PFN1
black	NW_017843038.1:517650-520076	PIN1
black	NW_017843875.1:21103622-21106581	PPP1R11
black	NW_017843553.1:953493-959553	PSMD8
black	NW_017843467.1:1061682-1082975	RAB5C
black	NW_017844078.1:50123-61004	RASGRP2
black	NW_017844458.1:1683593-1694468	S100A10
black	NW_017844458.1:1656719-1661937	S100A11
black	NW_017844198.1:8515211-8523880	SEC61B
black	NW_017842185.1:3021200-3055460	SH2D1B
black	NW_017842383.1:2775766-2782000	SNU13
black	NW_017842185.1:7174042-7184539	SSR2
black	NW_017843449.1:6969712-6973635	ST6GALNAC2
black	NW_017842549.1:153161-178742	SUGP1
black	NW_017842971.1:3171297-3172004	TAGLN2
black	NW_017843051.1:20995064-21002817	VIM
black	NW_017844458.1:2344142-2353069	VPS72
black	NW_017842696.1:46079753-46110973	WDR1
black	NW_017844288.1:6747274-6751569	YIPF3
blue	NW_017843453.1:820878-825501	AAMP
blue	NW_017844293.1:907016-938641	ABCB9
blue	NW_017843983.1:5739989-5748565	ABCF3
blue	NW_017844374.1:1891101-1895786	ABHD8
blue	NW_017844126.1:1892441-1897383	ABTB1
blue	NW_017842605.1:19799-32858	ACAP1
blue	NW_017843746.1:12190508-12202857	ACOT8
blue	NW_017843484.1:7435504-7453608	ACTR1A
blue	NW_017843964.1:111145-117788	ADAT3
blue	NW_017843722.1:209930-223271	ADORA2A
blue	NW_017843746.1:151818-153351	ADRM1
blue	NW_017842806.1:5481593-5487083	AGAP3
blue	NW_017844411.1:5351063-6691460	AGPAT4
blue	NW_017843440.1:21443160-21461948	AIM1L
blue	NW_017843071.1:690034-698789	AJM1
blue	NW_017843847.1:820358-829636	AKAP17A
blue	NW_017843440.1:7160879-7168528	AKR1A1
blue	NW_017843088.1:336306-345466	AKT1
blue	NW_017842632.1:341432-354860	ALDH16A1
blue	NW_017844198.1:8510756-8515109	ALG2
blue	NW_017843074.1:174595-181232	ALKBH4
blue	NW_017842757.1:12398709-12406613	ALKBH5
blue	NW_017842794.1:93152257-93166235	AMACR
blue	NW_017843071.1:532908-542464	ANAPC2
blue	NW_017843360.1:28801-35198	ANKRD13D
blue	NW_017842383.1:243313-252096	ANKRD54
blue	NW_017842414.1:1191367-1194326	ANKRD9
blue	NW_017844198.1:7476901-7504073	ANP32B
blue	NW_017844129.1:2332191-2338876	AP5Z1
blue	NW_017842657.1:5492252-5522749	APMAP
blue	NW_017842414.1:392116-427089	APOPT1
blue	NW_017843746.1:10208394-10210263	ARF1
blue	NW_017842131.1:21933898-21936893	ARF5
blue	NW_017842414.1:45151493-45155763	ARF6
blue	NW_017844385.1:115222-121678	ARFRP1
blue	NW_017843467.1:2908066-2924957	ARHGAP27
blue	NW_017843060.1:171144-176341	ARHGAP4
blue	NW_017843196.1:12849390-12854454	ARL2BP
blue	NW_017843262.1:377485-382883	ARL8A
blue	NW_017844586.1:8562393-8564209	ARMC5
blue	NW_017844103.1:792032-794221	ATG101
blue	NW_017842195.1:101906-122162	ATG4B
blue	NW_017843449.1:6050871-6056872	ATP5H
blue	NW_017843440.1:8567422-8570481	ATP6V0B
blue	NW_017842391.1:12030580-12064632	ATP6V0E1
blue	NW_017843245.1:3236140-3396675	AUH
blue	NW_017843193.1:1165571-1347124	AVEN
blue	NW_017843699.1:6049-8913	B3GALT6
blue	NW_017843020.1:381895-406499	B3GAT3
blue	NW_017843160.1:71703040-71734520	BAG1
blue	NW_017844429.1:8034365-8043479	BATF3
blue	NW_017844458.1:9648642-9663898	BCAS2
blue	NW_017842545.1:332658-393278	BCL2L13
blue	NW_017843191.1:50222-51541	BLOC1S3
blue	NW_017842696.1:77514340-77516388	BLOC1S4
blue	NW_017844458.1:3275983-3287800	BOLA1
blue	NW_017844304.1:67784-70483	BOP1
blue	NW_017843806.1:384323-386311	BORCS6
blue	NW_017844355.1:475427-497062	BRD9
blue	NW_017843088.1:101158-163083	BRF1
blue	NW_017844527.1:27867488-27872403	BRF2
blue	NW_017842459.1:14599-21964	BSG
blue	NW_017842840.1:726354-736059	BUD31
blue	NW_017843789.1:79821-82161	C3orf18
blue	NW_017842845.1:468406-553824	CACNA1A
blue	NW_017843503.1:7489208-7496237	CARD19
blue	NW_017844517.1:31091452-31127836	CARS2
blue	NW_017843196.1:12662141-12682524	CCDC102A
blue	NW_017843360.1:869797-871324	CCDC85B
blue	NW_017842907.1:178233-180149	CCDC88B
blue	NW_017843699.1:65591-73800	CCNL2
blue	NW_017843360.1:490705-502102	CCS
blue	NW_017844000.1:3787830-3797561	CDC26
blue	NW_017843449.1:5095305-5099622	CDC42EP4
blue	NW_017843158.1:57133-61815	CDC42EP5
blue	NW_017843088.1:244266-245320	CDCA4
blue	NW_017842442.1:1382742-1392739	CDK5RAP3
blue	NW_017844033.1:257569-259744	CDKN1C
blue	NW_017843160.1:62812499-62818162	CDKN2B
blue	NW_017843553.1:4330068-4332757	CEBPA
blue	NW_017844299.1:7264276-7265810	CENPB
blue	NW_017844144.1:2454400-2525431	CHDH
blue	NW_017844707.1:3416-24770	CHID1
blue	NW_017844517.1:33220453-33221830	CHKB
blue	NW_017844689.1:407374-412336	CHMP1A
blue	NW_017842757.1:11821635-11825384	CHMP2A
blue	NW_017842414.1:66790053-66800485	CHMP4A
blue	NW_017843582.1:110488-125818	CHMP7
blue	NW_017842806.1:5421139-5431655	CHPF2
blue	NW_017844429.1:64182329-64216713	CHPT1
blue	NW_017844458.1:895365-904895	CHTOP
blue	NW_017843947.1:9083213-9086471	CIB1
blue	NW_017843440.1:11029211-11030580	CITED4
blue	NW_017842689.1:521174-526751	CLASRP
blue	NW_017842620.1:210988-212818	CLIC1
blue	NW_017844355.1:690375-703277	CLPTM1L
blue	NW_017844198.1:5007500-5027094	CLTA
blue	NW_017843712.1:1691412-1710067	CLTB
blue	NW_017844023.1:11395831-11438233	CMTM7
blue	NW_017842906.1:3176018-3195566	CNNM3
blue	NW_017843453.1:188583-193348	CNPPD1
blue	NW_017844429.1:28102578-28106134	CNPY2
blue	NW_017844288.1:6422147-6428249	CNPY3
blue	NW_017843467.1:1482250-1483375	COA3
blue	NW_017842395.1:19381979-19387948	COMMD4
blue	NW_017843244.1:3305155-3307260	COMTD1
blue	NW_017842605.1:7411153-7415100	COPRS
blue	NW_017842212.1:1303569-1311216	COX4I1
blue	NW_017843048.1:326845-334493	CRELD2
blue	NW_017843589.1:7108321-7134790	CRLS1
blue	NW_017844293.1:13207158-13215588	CRYBB1
blue	NW_017842395.1:19041581-19059479	CSK
blue	NW_017843262.1:35109-43531	CSRP1
blue	NW_017843255.1:59290283-59328257	CTDP1
blue	NW_017843453.1:733720-744951	CTDSP1
blue	NW_017843947.1:4312313-4324474	CTSH
blue	NW_017842632.1:1049282-1190203	CTU1
blue	NW_017842989.1:4907458-4907727	CUNH11orf98
blue	NW_017844103.1:1277229-1283014	CUNH12orf10
blue	NW_017844293.1:6017385-6025378	CUNH12orf49
blue	NW_017842545.1:5434473-5436626	CUNH12orf57
blue	NW_017844586.1:7854796-7857304	CUNH16orf54
blue	NW_017842236.1:97871-105845	CUNH16orf91
blue	NW_017843855.1:260641-266898	CUNH17orf62
blue	NW_017843440.1:13458930-13459790	CUNH1orf122
blue	NW_017844299.1:7248780-7258413	CUNH20orf27
blue	NW_017842580.1:1103519-1107922	CUNH22orf39
blue	NW_017842956.1:391216-394953	CUNH3orf62
blue	NW_017844411.1:528103-529316	CUNH6orf120
blue	NW_017844288.1:10841005-10844653	CUNH6orf141
blue	NW_017842840.1:73568-77455	CUNH7orf61
blue	NW_017843255.1:59772302-59775260	CUNH8orf33
blue	NW_017844231.1:802544-806371	CUNH9orf16
blue	NW_017843457.1:2495294-2501534	CXorf40A
blue	NW_017843255.1:38427642-38428532	CXXC1
blue	NW_017844144.1:56294-59110	CYB561D2
blue	NW_017843255.1:60028226-60034557	CYHR1
blue	NW_017842195.1:46669-58569	D2HGDH
blue	NW_017842956.1:258817-264080	DALRD3
blue	NW_017842226.1:43471-49639	DAZAP1
blue	NW_017843746.1:12391938-12395863	DBNDD2
blue	NW_017844429.1:28849600-28864277	DCTN2
blue	NW_017844414.1:63312-83871	DEDD2
blue	NW_017844458.1:699307-705348	DENND4B
blue	NW_017842757.1:4369467-4383542	DEXI
blue	NW_017842414.1:36549448-36582739	DHRS7
blue	NW_017844023.1:454939-485569	DHX30
blue	NW_017842632.1:316719-320153	DKKL1
blue	NW_017843440.1:8363122-8371667	DMAP1
blue	NW_017842806.1:1081364-1132383	DNAJB6
blue	NW_017843051.1:13005329-13198462	DNAJC1
blue	NW_017844385.1:211134-242060	DNAJC5
blue	NW_017843544.1:157676-165379	DOHH
blue	NW_017843245.1:6991335-7067171	DOK2
blue	NW_017843712.1:763486-769496	DOK3
blue	NW_017842185.1:7709231-7709827	DPM3
blue	NW_017843071.1:574777-576624	DPP7
blue	NW_017842195.1:89278-99606	DTYMK
blue	NW_017843875.1:113983-185056	DUSP22
blue	NW_017842185.1:4979210-4982815	DUSP23
blue	NW_017842154.1:29984-31087	DUSP28
blue	NW_017843730.1:8762323-8766211	EBP
blue	NW_017843553.1:733987-742168	ECH1
blue	NW_017844299.1:1618418-1664464	EDEM2
blue	NW_017843615.1:4080396-4138412	EGLN1
blue	NW_017842131.1:77336623-77338350	EID1
blue	NW_017843553.1:842593-850576	EIF3K
blue	NW_017842632.1:826851-829675	EMC10
blue	NW_017843712.1:40704191-40708726	EMILIN1
blue	NW_017843160.1:72483645-72485735	ENHO
blue	NW_017844458.1:2735613-2742549	ENSA
blue	NW_017844625.1:66108873-66113472	EPN1
blue	NW_017844299.1:1332251-1345508	ERGIC3
blue	NW_017844527.1:10916298-10975103	ERICH1
blue	NW_017842907.1:158494-170285	ESRRA
blue	NW_017842632.1:1113926-1118775	ETFB
blue	NW_017843440.1:14620543-14622200	EVA1B
blue	NW_017843803.1:73971-77685	EVI5L
blue	NW_017844198.1:6339412-6344871	EXOSC3
blue	NW_017843033.1:282730-287302	EXOSC5
blue	NW_017842275.1:8798277-8851218	EXOSC6
blue	NW_017843202.1:1179-2927	F8A1
blue	NW_017842396.1:59305-64953	FAAP20
blue	NW_017842782.1:1549203-1552082	FADD
blue	NW_017842383.1:5067933-5087458	FAM118A
blue	NW_017844625.1:1159623-1180562	FAM207A
blue	NW_017844396.1:2354456-2374260	FAM53A
blue	NW_017843484.1:24885571-25008941	FAM53B
blue	NW_017844078.1:521261-523375	FAM89B
blue	NW_017844288.1:705232-715711	FANCE
blue	NW_017843875.1:3279585-3631942	FARS2
blue	NW_017842359.1:4638061-4656088	FBRSL1
blue	NW_017843484.1:7400597-7403433	FBXL15
blue	NW_017842421.1:12711298-12739508	FCHSD1
blue	NW_017844100.1:371096-374847	FEM1A
blue	NW_017843798.1:6630-9977	FLAD1
blue	NW_017844235.1:177240-182915	FLOT1
blue	NW_017843484.1:3612709-3615363	FRAT1
blue	NW_017843484.1:3623287-3625030	FRAT2
blue	NW_017844078.1:440716-450871	FRMD8
blue	NW_017842275.1:8985069-9001730	FUK
blue	NW_017843071.1:604142-606817	FUT7
blue	NW_017842605.1:84181-86110	GABARAP
blue	NW_017842845.1:654877-656557	GADD45GIP1
blue	NW_017843449.1:6486095-6488670	GALK1
blue	NW_017844293.1:9998579-10009663	GATC
blue	NW_017844625.1:1509166-1523071	GATD3A
blue	NW_017842383.1:227308-233617	GCAT
blue	NW_017843191.1:4332-5898	GEMIN7
blue	NW_017843501.1:201352-210954	GET4
blue	NW_017843553.1:947790-953377	GGN
blue	NW_017843467.1:1095636-1102652	GHDC
blue	NW_017844198.1:4979903-4981395	GLIPR2
blue	NW_017843191.1:1313050-1322467	GLTSCR2
blue	NW_017844385.1:57590-78394	GMEB2
blue	NW_017842555.1:25968-30186	GNA11
blue	NW_017844129.1:869013-977276	GNA12
blue	NW_017842620.1:188324-191672	GPANK1
blue	NW_017844023.1:11582990-11648430	GPD1L
blue	NW_017844198.1:9884152-9885967	GPKOW
blue	NW_017843088.1:225162-229902	GPR132
blue	NW_017843048.1:2409522-2414335	GRAMD4
blue	NW_017843712.1:804309-820329	GRK6
blue	NW_017842696.1:77798909-77810509	GRPEL1
blue	NW_017844414.1:49463-53320	GSK3A
blue	NW_017843107.1:805280-809874	GSTK1
blue	NW_017843484.1:8858905-8866279	GSTO1
blue	NW_017844471.1:14782-27283	GTF3C5
blue	NW_017843847.1:3399-5592	GTPBP6
blue	NW_017844126.1:1152841-1154233	H1FX
blue	NW_017842229.1:15892986-15893654	H2AFJ
blue	NW_017843016.1:240908-254326	HAUS7
blue	NW_017843048.1:132918-136554	HDAC10
blue	NW_017844100.1:198786-201712	HDGFL2
blue	NW_017842395.1:17260216-17295483	HEXA
blue	NW_017844304.1:130839-133745	HGH1
blue	NW_017843440.1:23228385-23245104	HMGCL
blue	NW_017843449.1:6116597-6128404	HN1
blue	NW_017842421.1:9675031-9677798	HNRNPA0
blue	NW_017843712.1:515259-527669	HNRNPAB
blue	NW_017843193.1:307221-352766	HNRNPC
blue	NW_017843038.1:259834-276213	HNRNPM
blue	NW_017843484.1:4418069-4441430	HPS1
blue	NW_017843484.1:7163610-7166350	HPS6
blue	NW_017844342.1:137197-141671	HRAS
blue	NW_017843712.1:45806748-45828010	HS1BP3
blue	NW_017844374.1:1122730-1131296	HSH2D
blue	NW_017843440.1:8965318-8967878	HYI
blue	NW_017843193.1:10396735-10398141	HYPK
blue	NW_017842845.1:574237-577434	IER2
blue	NW_017844429.1:15747030-15749333	IER5
blue	NW_017842545.1:5217194-5224937	IFFO1
blue	NW_017843440.1:20585593-20588757	IFI6
blue	NW_017843553.1:2802491-2803417	IGFLR1
blue	NW_017842782.1:747351-768043	IGHMBP2
blue	NW_017843503.1:27047-31125	IL11RA
blue	NW_017844374.1:720249-727534	ILVBL
blue	NW_017842395.1:19611972-19613454	IMP3
blue	NW_017842971.1:94405-100896	IMP4
blue	NW_017844510.1:7273980-7297800	IMPA2
blue	NW_017844517.1:31132334-31137877	ING1
blue	NW_017842545.1:5279132-5286948	ING4
blue	NW_017844129.1:93556-118982	INTS1
blue	NW_017843020.1:426698-431323	INTS5
blue	NW_017844126.1:1033054-1052448	ISY1
blue	NW_017843712.1:54112993-54125475	ITGB1BP1
blue	NW_017843088.1:186991-196112	JAG2
blue	NW_017843449.1:7038329-7048545	JMJD6
blue	NW_017843160.1:27733772-27753273	KANSL2
blue	NW_017842131.1:21077085-21081522	KCP
blue	NW_017844293.1:10851575-10883625	KCTD10
blue	NW_017844100.1:537413-546372	KDM4B
blue	NW_017844586.1:6608889-6629692	KDM8
blue	NW_017842858.1:578526-584087	KIAA2013
blue	NW_017844374.1:1254420-1256810	KLF2
blue	NW_017842414.1:45227722-45250165	KLHDC2
blue	NW_017844288.1:6469150-6479550	KLHDC3
blue	NW_017844680.1:29690-75377	KLHDC4
blue	NW_017842185.1:4083508-4085461	KLHDC9
blue	NW_017843944.1:401380-433245	KLHL12
blue	NW_017842632.1:3047608-3048924	KMT5C
blue	NW_017843440.1:1986577-1991842	KTI12
blue	NW_017842395.1:9638316-9669856	LACTB
blue	NW_017842185.1:7143197-7144873	LAMTOR2
blue	NW_017842840.1:211669-239114	LAMTOR4
blue	NW_017842229.1:10573149-10590945	LDHB
blue	NW_017842945.1:24575-43753	LEMD2
blue	NW_017843158.1:54311-56819	LENG9
blue	NW_017844129.1:744111-747477	LFNG
blue	NW_017844283.1:6-1224	LLGL1
blue	NW_017843712.1:878721-894772	LMAN2
blue	NW_017843160.1:27456646-27467481	LMBR1L
blue	NW_017844293.1:995279-996935	LOC101317061
blue	NW_017842632.1:944608-950807	LOC101318896
blue	NW_017844689.1:574251-593746	LOC101319580
blue	NW_017843033.1:80804-81677	LOC101320540
blue	NW_017843774.1:4-1134	LOC101329976
blue	NW_017842226.1:22831-33148	LOC101330399
blue	NW_017844304.1:78844-79286	LOC101333473
blue	NW_017843823.1:2146215-2148091	LOC101334327
blue	NW_017843712.1:31908876-31924290	LOC101336918
blue	NW_017843071.1:728428-733468	LOC101337575
blue	NW_017844299.1:1932370-1933119	LOC101339769
blue	NW_017844510.1:8460484-8461402	LOC109547553
blue	NW_017842414.1:28357652-28359422	LOC109547742
blue	NW_017844682.1:4461910-4462632	LOC109547995
blue	NW_017842131.1:21081826-21093243	LOC109548122
blue	NW_017842906.1:9744082-9747385	LOC109549322
blue	NW_017842971.1:3177845-3178476	LOC109549409
blue	NW_017843071.1:512407-514618	LOC109549720
blue	NW_017843214.1:9286-12247	LOC109550114
blue	NW_017842229.1:18678259-18682739	LOC109550449
blue	NW_017843746.1:18043898-18053158	LOC109551341
blue	NW_017843964.1:15241-18687	LOC109551852
blue	NW_017844129.1:777459-781697	LOC109552126
blue	NW_017844288.1:5677671-5736878	LOC109552529
blue	NW_017844299.1:1551787-1553459	LOC109552637
blue	NW_017844342.1:72480-74130	LOC109552693
blue	NW_017844411.1:14802384-14865153	LRP11
blue	NW_017844396.1:1102430-1111732	LRPAP1
blue	NW_017842858.1:6518565-6529369	LRRC47
blue	NW_017843020.1:410322-412422	LRRN4CL
blue	NW_017843074.1:168106-174689	LRWD1
blue	NW_017843440.1:14572927-14575495	LSM10
blue	NW_017843303.1:2025979-2028902	LTC4S
blue	NW_017842845.1:577621-578357	LYL1
blue	NW_017842580.1:682059-699247	LZTR1
blue	NW_017843484.1:6359185-6365781	LZTS2
blue	NW_017844304.1:141736-144799	MAF1
blue	NW_017843536.1:24932-32116	MAFG
blue	NW_017842131.1:69884348-69910986	MALSU1
blue	NW_017843071.1:582851-587659	MAN1B1
blue	NW_017842840.1:206988-211426	MAP11
blue	NW_017844100.1:17987-30022	MAP2K2
blue	NW_017843048.1:122463-131408	MAPK11
blue	NW_017842236.1:268959-284404	MAPK8IP3
blue	NW_017844429.1:2985189-2987322	MAPKAPK2
blue	NW_017842555.1:304935-307715	MATK
blue	NW_017844193.1:4-1288	MAZ
blue	NW_017842840.1:247456-249118	MBLAC1
blue	NW_017844517.1:32434742-32462821	MCF2L
blue	NW_017844288.1:6467038-6468766	MEA1
blue	NW_017844355.1:4722741-4730886	MED10
blue	NW_017842757.1:12523981-12532884	MED9
blue	NW_017843947.1:5752248-5755733	MESDC1
blue	NW_017843807.1:170043-184695	METRNL
blue	NW_017843020.1:434762-435884	METTL12
blue	NW_017842757.1:5975549-5992040	METTL22
blue	NW_017842383.1:58679-64102	MFNG
blue	NW_017844396.1:1482389-1484758	MFSD10
blue	NW_017844103.1:1251161-1253848	MFSD5
blue	NW_017842414.1:45349371-45352003	MGAT2
blue	NW_017843303.1:2029852-2034047	MGAT4B
blue	NW_017842185.1:215037-233432	MGST3
blue	NW_017843699.1:163439-167079	MIB2
blue	NW_017843730.1:1406483-1408717	MID1IP1
blue	NW_017844647.1:290920-296840	MIEF2
blue	NW_017843467.1:28861-29470	MIEN1
blue	NW_017842858.1:492810-502621	MIIP
blue	NW_017842845.1:38069-42331	MISP3
blue	NW_017842545.1:5336686-5342744	MLF2
blue	NW_017842275.1:1057618-1072550	MLYCD
blue	NW_017843964.1:25266-28656	MOB3A
blue	NW_017843746.1:8606461-8608840	MOCS3
blue	NW_017844429.1:72557565-72559135	MPST
blue	NW_017842936.1:25812-28787	MPV17L2
blue	NW_017843879.1:9560790-9564342	MRM1
blue	NW_017844304.1:75402-78756	MROH1
blue	NW_017843536.1:131380-135276	MRPL12
blue	NW_017844411.1:7345215-7352970	MRPL18
blue	NW_017844355.1:946917-948296	MRPL36
blue	NW_017843449.1:6560082-6562792	MRPL38
blue	NW_017843071.1:341029-341549	MRPL41
blue	NW_017844172.1:416843-420465	MRPL52
blue	NW_017843255.1:31021181-31022432	MRPL57
blue	NW_017844299.1:6675287-6677252	MRPS26
blue	NW_017844407.1:13965-14879	MT2A
blue	NW_017844288.1:1938731-1945547	MTCH1
blue	NW_017842452.1:4757588-4811335	MTDH
blue	NW_017843484.1:31639226-31652127	MTG1
blue	NW_017843746.1:215422-229008	MTG2
blue	NW_017842243.1:510123-519619	MYO1G
blue	NW_017842757.1:11830497-11838469	MZF1
blue	NW_017842580.1:749509-752163	MZT2B
blue	NW_017843060.1:177013-178665	NAA10
blue	NW_017842120.1:596049-605282	NAA60
blue	NW_017843699.1:202374-204795	NADK
blue	NW_017843467.1:1347931-1355605	NAGLU
blue	NW_017842757.1:8925526-8941764	NAGPA
blue	NW_017842474.1:189395-197086	NARFL
blue	NW_017843071.1:514749-523186	NDOR1
blue	NW_017842421.1:11947185-11948971	NDUFA2
blue	NW_017843730.1:8007615-8009667	NDUFB11
blue	NW_017842982.1:12291214-12299193	NDUFB9
blue	NW_017842185.1:4011109-4016736	NDUFS2
blue	NW_017844169.1:2346501-2351356	NDUFS3
blue	NW_017844355.1:949760-955704	NDUFS6
blue	NW_017843071.1:489406-498703	NELFB
blue	NW_017842620.1:335169-341241	NELFE
blue	NW_017843553.1:677925-686426	NFKBIB
blue	NW_017844288.1:7231004-7238481	NFKBIE
blue	NW_017843947.1:9052286-9062862	NGRN
blue	NW_017843467.1:1002326-1007236	NKIRAS2
blue	NW_017842414.1:66714554-66720727	NOP9
blue	NW_017843746.1:2771443-2782263	NPEPL1
blue	NW_017843484.1:22917170-22931547	NSMCE4A
blue	NW_017844129.1:540530-547634	NUDT1
blue	NW_017843088.1:78308-82809	NUDT14
blue	NW_017842757.1:9183781-9189195	NUDT16L1
blue	NW_017843553.1:4752305-4757070	NUDT19
blue	NW_017842907.1:115073-118125	NUDT22
blue	NW_017842657.1:4981677-4984644	NXT1
blue	NW_017843657.1:11472031-11481660	OAF
blue	NW_017842395.1:13602620-13635886	OAZ2
blue	NW_017844293.1:1791195-1804999	ORAI1
blue	NW_017843074.1:183638-190610	ORAI2
blue	NW_017844586.1:8279622-8282765	ORAI3
blue	NW_017843467.1:153963-157853	ORMDL3
blue	NW_017843160.1:38623905-38672985	OSTF1
blue	NW_017842956.1:241359-256488	P4HTM
blue	NW_017844299.1:7333179-7361676	PANK2
blue	NW_017843071.1:623513-624647	PAXX
blue	NW_017844411.1:17232-24077	PDCD2
blue	NW_017844342.1:23841-27158	PDDC1
blue	NW_017843196.1:3596876-3599051	PDF
blue	NW_017843245.1:7591353-7601671	PDLIM2
blue	NW_017842383.1:144689-156994	PDXP
blue	NW_017842605.1:328998-330106	PELP1
blue	NW_017843553.1:4234120-4258860	PEPD
blue	NW_017844293.1:16071052-16085902	PES1
blue	NW_017844458.1:3651276-3657816	PEX11B
blue	NW_017842545.1:66305-75197	PEX26
blue	NW_017842545.1:5573137-5590436	PEX5
blue	NW_017842989.1:3920109-3940411	PGK1
blue	NW_017842970.1:95556-101489	PGLS
blue	NW_017842120.1:1381902-1385682	PGP
blue	NW_017843440.1:17109758-17159830	PHC2
blue	NW_017842782.1:2475979-2476958	PHLDA2
blue	NW_017844231.1:368528-377552	PHYHD1
blue	NW_017844342.1:14203-20048	PIDD1
blue	NW_017844438.1:5177940-5195363	PINK1
blue	NW_017843052.1:17776-27146	PKD1
blue	NW_017842414.1:32558161-32560992	PLEKHG3
blue	NW_017844100.1:209964-214471	PLIN5
blue	NW_017843730.1:9125930-9128139	PLP2
blue	NW_017842605.1:2531-5328	PLSCR3
blue	NW_017842185.1:7056516-7081480	PMF1
blue	NW_017843134.1:78-1407	PNPLA2
blue	NW_017844625.1:951054-963207	POFUT2
blue	NW_017842383.1:314703-324493	POLR2F
blue	NW_017842395.1:19208838-19220982	PPCDC
blue	NW_017842585.1:2327187-2335691	PPID
blue	NW_017842580.1:275504-281850	PPM1F
blue	NW_017844144.1:1205688-1209244	PPM1M
blue	NW_017842782.1:5038-6688	PPP1CA
blue	NW_017842932.1:4-2430	PPP1R10
blue	NW_017842632.1:2942252-2954895	PPP1R12C
blue	NW_017842907.1:128157-129134	PPP1R14B
blue	NW_017842840.1:89061-90547	PPP1R35
blue	NW_017843730.1:9165546-9181109	PPP1R3F
blue	NW_017843847.1:17497-23864	PPP2R3B
blue	NW_017843048.1:69593-77978	PPP6R2
blue	NW_017843730.1:8976048-8979524	PQBP1
blue	NW_017843255.1:59406997-59455433	PQLC1
blue	NW_017843730.1:9074978-9076496	PRAF2
blue	NW_017842689.1:4641242-4659256	PRDX4
blue	NW_017844510.1:8295501-8298292	PRELID1
blue	NW_017843501.1:36321-91888	PRKAR1B
blue	NW_017844625.1:14802-48606	PRMT2
blue	NW_017844458.1:15888868-15892504	PRMT6
blue	NW_017844385.1:257072-288418	PRPF6
blue	NW_017844586.1:8077471-8080394	PRR14
blue	NW_017843553.1:2798979-2800372	PSENEN
blue	NW_017843746.1:253923-259737	PSMA7
blue	NW_017842442.1:1983298-1990850	PSMB3
blue	NW_017844458.1:2164210-2166607	PSMB4
blue	NW_017844169.1:2463240-2469191	PSMC3
blue	NW_017844129.1:145778-147567	PSMG3
blue	NW_017843875.1:2025866-2026951	PSMG4
blue	NW_017842395.1:20344822-20379691	PSTPIP1
blue	NW_017842971.1:73451-90792	PTPN18
blue	NW_017842782.1:11862-12942	PTPRCAP
blue	NW_017842359.1:4741270-4750835	PXMP2
blue	NW_017842585.1:6893747-6895649	PYURF
blue	NW_017842696.1:39782651-39800037	QDPR
blue	NW_017844429.1:16499119-16532466	QSOX1
blue	NW_017843360.1:669861-676361	RAB1B
blue	NW_017843712.1:943195-945591	RAB24
blue	NW_017844411.1:17545455-17565919	RAB32
blue	NW_017844126.1:1008313-1023395	RAB43
blue	NW_017843033.1:149562-153883	RAB4B
blue	NW_017844299.1:546062-554544	RAB5IF
blue	NW_017844374.1:1111603-1119167	RAB8A
blue	NW_017844586.1:7456607-7466445	RABEP2
blue	NW_017843879.1:11263475-11279377	RAD51D
blue	NW_017843160.1:17837971-17840562	RAP2B
blue	NW_017844299.1:4685075-4699055	RBCK1
blue	NW_017844144.1:659431-666103	RBM15B
blue	NW_017843553.1:2877641-2885245	RBM42
blue	NW_017844586.1:13239524-13271213	RCC1L
blue	NW_017843255.1:59992493-59997650	RECQL4
blue	NW_017844261.1:1584-6273	RENBP
blue	NW_017842605.1:3877748-3885978	RFLNB
blue	NW_017843484.1:2370308-2373097	RGL2
blue	NW_017843712.1:867137-875761	RGS14
blue	NW_017842956.1:454526-506180	RHOA
blue	NW_017843712.1:45961940-45964409	RHOB
blue	NW_017844342.1:303887-307438	RIC8A
blue	NW_017843712.1:555442-571572	RMND5B
blue	NW_017844411.1:2146260-2169113	RNASET2
blue	NW_017844566.1:5608-11108	RNF166
blue	NW_017843303.1:541777-548726	RNF187
blue	NW_017844293.1:15980886-15981921	RNF215
blue	NW_017843440.1:7990956-8010121	RNF220
blue	NW_017844342.1:165051-169424	RNH1
blue	NW_017843262.1:313341-327237	RNPEP
blue	NW_017842906.1:18559-48709	RPIA
blue	NW_017844429.1:13761964-13764795	RPL3
blue	NW_017842907.1:190314-192709	RPS6KA4
blue	NW_017842657.1:1014368-1027455	RRBP1
blue	NW_017842185.1:6777029-6780944	RRNAD1
blue	NW_017844625.1:1795080-1806608	RRP1
blue	NW_017843807.1:4253374-4258816	RSAD1
blue	NW_017843440.1:22183133-22187263	RSRP1
blue	NW_017844385.1:88509-112756	RTEL1
blue	NW_017843467.1:1597162-1605449	RUNDC1
blue	NW_017843160.1:1745442-1840586	RYK
blue	NW_017844458.1:950777-952163	S100A6
blue	NW_017842555.1:5518-8597	S1PR4
blue	NW_017844078.1:236290-237552	SAC3D1
blue	NW_017842845.1:32549-35615	SAMD1
blue	NW_017842997.1:6724472-6729627	SAP30
blue	NW_017842421.1:23702765-23717441	SAP30L
blue	NW_017844527.1:21916350-21934309	SARAF
blue	NW_017844238.1:85158-99577	SASH3
blue	NW_017842689.1:4724838-4727883	SAT1
blue	NW_017844299.1:1041716-1042661	SCAND1
blue	NW_017844023.1:800141-801116	SCAP
blue	NW_017844304.1:281294-294004	SCRIB
blue	NW_017842442.1:1476778-1480468	SCRN2
blue	NW_017844507.1:7650805-7664668	SDE2
blue	NW_017842605.1:5870387-5878692	SDF2
blue	NW_017843553.1:2672782-2673911	SDHAF1
blue	NW_017842185.1:3918528-3946672	SDHC
blue	NW_017842696.1:45109843-45110587	SDHD
blue	NW_017843823.1:2127326-2140211	SEC13
blue	NW_017844169.1:1436060-1437819	SELENOH
blue	NW_017843048.1:147358-167289	SELENOO
blue	NW_017844586.1:7964697-7966958	SEPHS2
blue	NW_017844625.1:75473692-75474894	SERTAD1
blue	NW_017843033.1:6756-8387	SERTAD3
blue	NW_017843947.1:13223053-13226690	SET
blue	NW_017843360.1:807702-812720	SF3B2
blue	NW_017844411.1:19461325-19462075	SF3B5
blue	NW_017842971.1:3460688-3464438	SFT2D3
blue	NW_017843303.1:246041-300601	SH3BP5L
blue	NW_017844304.1:137150-141612	SHARPIN
blue	NW_017843536.1:32196-38723	SIRT7
blue	NW_017843088.1:349912-354702	SIVA1
blue	NW_017843891.1:27728-40545	SLC12A9
blue	NW_017842359.1:2166503-2268197	SLC15A4
blue	NW_017842414.1:2774689-2785933	SLC25A29
blue	NW_017844023.1:3377112-3388140	SLC25A38
blue	NW_017844293.1:16119870-16126087	SLC35E4
blue	NW_017842806.1:5510185-5515426	SLC4A2
blue	NW_017843807.1:1547572-1549246	SMARCD2
blue	NW_017843033.1:660970-675785	SMG9
blue	NW_017843038.1:2826-6620	SNAPC2
blue	NW_017842632.1:240223-254148	SNRNP70
blue	NW_017843947.1:24828416-24840007	SNRPN
blue	NW_017844198.1:23287011-23295007	SNX12
blue	NW_017844023.1:7356434-7360941	SNX17
blue	NW_017842757.1:4158286-4160105	SOCS1
blue	NW_017844263.1:7320461-7322286	SOWAHD
blue	NW_017843193.1:11613374-11632070	SPATA5L1
blue	NW_017844689.1:357783-376946	SPG7
blue	NW_017843449.1:6868307-6872472	SPHK1
blue	NW_017843020.1:1076381-1086287	SPINDOC
blue	NW_017843553.1:998907-1029211	SPINT2
blue	NW_017844517.1:197730-200893	SPPL2B
blue	NW_017843712.1:2721545-2727186	SPR
blue	NW_017842545.1:5392318-5395444	SPSB2
blue	NW_017843214.1:1385-7904	SREBF1
blue	NW_017844288.1:6556492-6564515	SRF
blue	NW_017844293.1:10010237-10017006	SRSF9
blue	NW_017843699.1:110244-134274	SSU72
blue	NW_017842229.1:10004224-10139048	ST8SIA1
blue	NW_017843467.1:281-5363	STARD3
blue	NW_017842263.1:23154-28610	STK11
blue	NW_017844682.1:15932654-15945600	STK11IP
blue	NW_017842395.1:18535702-18548097	STOML1
blue	NW_017844586.1:8781045-8793357	SUMF2
blue	NW_017843879.1:6462376-6468772	SUPT4H1
blue	NW_017843309.1:64752-69183	SURF1
blue	NW_017843309.1:73526-78870	SURF4
blue	NW_017843145.1:315124-316685	SWSAP1
blue	NW_017843191.1:429905-433602	SYMPK
blue	NW_017843449.1:7888866-7892813	SYNGR2
blue	NW_017843746.1:12397431-12426210	SYS1
blue	NW_017843440.1:20779959-20788525	SYTL1
blue	NW_017844396.1:2319488-2328765	TACC3
blue	NW_017844396.1:2318020-2318865	TACC3
blue	NW_017843823.1:2507365-2517310	TADA3
blue	NW_017844169.1:35439034-35440491	TAF10
blue	NW_017842545.1:5156310-5158905	TAPBPL
blue	NW_017844293.1:15923852-15950278	TBC1D10A
blue	NW_017844288.1:6272989-6275647	TBCC
blue	NW_017843725.1:11626-15993	TBL3
blue	NW_017844689.1:538512-543120	TCF25
blue	NW_017842956.1:506306-509898	TCTA
blue	NW_017842840.1:1512681-1530101	TECPR1
blue	NW_017843946.1:219947-226040	TEDC1
blue	NW_017844517.1:32732555-32755548	TFDP1
blue	NW_017842858.1:4480218-4486699	THAP3
blue	NW_017842580.1:700018-702570	THAP7
blue	NW_017844304.1:374826-378484	TIGD5
blue	NW_017844517.1:149651-150833	TIMM13
blue	NW_017843145.1:3875-4529	TIMM29
blue	NW_017842414.1:66767896-66774006	TINF2
blue	NW_017843449.1:7893885-7904103	TK1
blue	NW_017843947.1:2860054-2871436	TM2D3
blue	NW_017843542.1:13425919-13443692	TMED7
blue	NW_017842414.1:22109619-22133994	TMED8
blue	NW_017843712.1:651977-655611	TMED9
blue	NW_017843467.1:2151082-2165304	TMEM101
blue	NW_017844396.1:2329228-2332913	TMEM129
blue	NW_017843875.1:7355139-7512644	TMEM14C
blue	NW_017843020.1:506916-509153	TMEM179B
blue	NW_017843060.1:190686-196703	TMEM187
blue	NW_017843071.1:523161-524492	TMEM203
blue	NW_017844586.1:7725512-7736619	TMEM219
blue	NW_017843440.1:20792091-20804075	TMEM222
blue	NW_017843440.1:201197-225711	TMEM59
blue	NW_017844342.1:51324-56194	TMEM80
blue	NW_017843658.1:10268258-10269268	TMSB10
blue	NW_017842545.1:5075871-5086337	TNFRSF1A
blue	NW_017842858.1:4583103-4584097	TNFRSF25
blue	NW_017844396.1:1605511-1638020	TNIP2
blue	NW_017844625.1:66475564-66478496	TNK2
blue	NW_017844647.1:262627-287717	TOP3A
blue	NW_017844429.1:17350653-17381811	TOR3A
blue	NW_017843071.1:487716-488967	TOR4A
blue	NW_017842605.1:5209279-5213004	TP53I13
blue	NW_017843746.1:11597006-11606384	TP53RK
blue	NW_017842459.1:46757-53905	TPGS1
blue	NW_017844126.1:1830551-1840213	TPRA1
blue	NW_017843071.1:526776-530655	TPRN
blue	NW_017843658.1:10191668-10242896	TRABD2A
blue	NW_017843196.1:5136576-5142087	TRADD
blue	NW_017843071.1:648722-666132	TRAF2
blue	NW_017843440.1:14746539-14757508	TRAPPC3
blue	NW_017843657.1:12357169-12360504	TRAPPC4
blue	NW_017843303.1:471844-482226	TRIM17
blue	NW_017842757.1:11815920-11820978	TRIM28
blue	NW_017843449.1:6543956-6548442	TRIM47
blue	NW_017842907.1:157723-158684	TRMT112
blue	NW_017842414.1:445627-453909	TRMT61A
blue	NW_017843806.1:5729443-5748381	TRPV2
blue	NW_017842840.1:62404-67396	TSC22D4
blue	NW_017842632.1:2743280-2748741	TSEN34
blue	NW_017843449.1:6373643-6379116	TSEN54
blue	NW_017844429.1:28998878-29001783	TSPAN31
blue	NW_017842383.1:3761172-3772738	TSPO
blue	NW_017843730.1:12377081-12382077	TSR2
blue	NW_017844129.1:749692-755761	TTYH3
blue	NW_017843160.1:65682734-65686791	TUSC1
blue	NW_017844144.1:42361-44142	TUSC2
blue	NW_017843244.1:7246848-7257101	TYSND1
blue	NW_017844625.1:2184506-2197509	U2AF1
blue	NW_017843449.1:6798959-6800256	UBALD2
blue	NW_017843484.1:3745400-3788933	UBTD1
blue	NW_017843020.1:441685-444216	UBXN1
blue	NW_017844100.1:174695-182398	UBXN6
blue	NW_017843947.1:8978064-8988320	UNC45A
blue	NW_017843020.1:438742-439587	UQCC3
blue	NW_017843553.1:3040402-3049792	USF2
blue	NW_017843658.1:10780524-10784166	VAMP8
blue	NW_017844586.1:8350010-8352216	VKORC1
blue	NW_017843657.1:328956-347780	VPS26B
blue	NW_017843255.1:60050011-60052482	VPS28
blue	NW_017844293.1:965430-993534	VPS37B
blue	NW_017843658.1:573665-576471	WBP1
blue	NW_017843730.1:8803265-8810856	WDR13
blue	NW_017842414.1:2597080-2729068	WDR25
blue	NW_017843947.1:1531776-1586106	WDR37
blue	NW_017844625.1:2343859-2367979	WDR4
blue	NW_017843257.1:51268-62741	WDR5
blue	NW_017842421.1:11962969-11967504	WDR55
blue	NW_017842845.1:772414-775164	WDR83
blue	NW_017842858.1:6605104-6621449	WRAP73
blue	NW_017843875.1:1761286-1775829	WRNIP1
blue	NW_017842243.1:130488-138129	YKT6
blue	NW_017843440.1:13462512-13469340	YRDC
blue	NW_017843847.1:1264585-1298696	ZBED1
blue	NW_017843088.1:327754-331653	ZBTB42
blue	NW_017842757.1:11798353-11803232	ZBTB45
blue	NW_017844299.1:4608450-4610726	ZCCHC3
blue	NW_017843484.1:3703444-3720457	ZDHHC16
blue	NW_017843360.1:521559-524192	ZDHHC24
blue	NW_017842840.1:2176492-2190247	ZDHHC4
blue	NW_017842414.1:307186-317660	ZFYVE21
blue	NW_017844385.1:121803-133486	ZGPAT
blue	NW_017842120.1:881964-896400	ZNF213
blue	NW_017843193.1:412686-424665	ZNF219
blue	NW_017842757.1:11608322-11630883	ZNF274
blue	NW_017842840.1:2235854-2251770	ZNF316
blue	NW_017843196.1:12363885-12389052	ZNF319
blue	NW_017842757.1:11777663-11784438	ZNF324
blue	NW_017842757.1:9701605-9708672	ZNF444
blue	NW_017843484.1:31549951-31554175	ZNF511
blue	NW_017843397.1:32907-34414	ZNF628
blue	NW_017844586.1:8044330-8066361	ZNF689
blue	NW_017843440.1:9423749-9425990	ZNF691
blue	NW_017843107.1:5260335-5277446	ZNF746
blue	NW_017843107.1:5016313-5044375	ZNF786
blue	NW_017843397.1:74784-84048	ZNF865
blue	NW_017843879.1:9465829-9474393	ZNHIT3
blue	NW_017843875.1:21098251-21101395	ZNRD1
blue	NW_017842275.1:8262083-8358801	ZNRF1
blue	NW_017842131.1:42371030-42471893	ZNRF2
blue	NW_017844126.1:2430245-2456302	ZXDC
brown	NW_017843038.1:230040-238525	MARCH2
brown	NW_017842421.1:403096-547303	MARCH3
brown	NW_017842131.1:70592086-70663387	ABCB4
brown	NW_017843807.1:1780401-1795800	ACE
brown	NW_017844144.1:6384058-6409208	ACOX2
brown	NW_017844682.1:3178144-3696380	AGAP1
brown	NW_017844586.1:8594808-8601787	AHSP
brown	NW_017843440.1:17346150-17363175	AK2
brown	NW_017844000.1:3891864-3901728	ALAD
brown	NW_017843730.1:12726829-12750434	ALAS2
brown	NW_017844374.1:1884433-1887837	ANKLE1
brown	NW_017844263.1:15610061-15674014	ATG4A
brown	NW_017842421.1:21338019-21351935	ATOX1
brown	NW_017843746.1:2511875-2515971	ATP5E
brown	NW_017843440.1:20166035-20168131	ATPIF1
brown	NW_017844374.1:1876174-1884305	BABAM1
brown	NW_017844299.1:4159265-4209990	BCL2L1
brown	NW_017843033.1:11526-21459	BLVRB
brown	NW_017843582.1:2823945-2848781	BNIP3L
brown	NW_017843658.1:301541-311817	BOLA3
brown	NW_017842131.1:16384399-16414335	BPGM
brown	NW_017842840.1:1497319-1499431	BRI3
brown	NW_017842583.1:5929207-5978885	CA1
brown	NW_017842583.1:6043415-6052778	CA3
brown	NW_017843193.1:9982620-9993529	CCNDBP1
brown	NW_017844299.1:7271541-7278062	CDC25B
brown	NW_017843712.1:19078200-19086933	CHAC2
brown	NW_017843307.1:476956-496179	CLIC2
brown	NW_017842229.1:10221071-10236993	CMAS
brown	NW_017844126.1:1061713-1071758	CNBP
brown	NW_017843553.1:2860190-2868619	COX6B1
brown	NW_017844231.1:261225-267620	CRAT
brown	NW_017844517.1:32519122-32561345	CUL4A
brown	NW_017843449.1:7884957-7886089	CUNH17orf99
brown	NW_017843255.1:55584698-55612007	CYB5A
brown	NW_017843160.1:72125807-72170435	DCAF12
brown	NW_017842794.1:37633249-37652583	DDO
brown	NW_017843245.1:7184468-7198976	DMTN
brown	NW_017843453.1:117742-125042	DNAJB2
brown	NW_017843440.1:23441277-23451655	E2F2
brown	NW_017842689.1:4923592-4939784	EIF2S3
brown	NW_017844693.1:4216818-4246650	ENDOD1
brown	NW_017843440.1:19496511-19685572	EPB41
brown	NW_017843193.1:9995002-10014897	EPB42
brown	NW_017843440.1:9433407-9455327	ERMAP
brown	NW_017842236.1:332485-334115	FAHD1
brown	NW_017842442.1:135873-162187	FAM117A
brown	NW_017842906.1:3220339-3223394	FAM178B
brown	NW_017843746.1:4458748-4480377	FAM210B
brown	NW_017842512.1:6842797-6863992	FAM213A
brown	NW_017844458.1:6973111-6976465	FAM46C
brown	NW_017843255.1:44412722-44450365	FECH
brown	NW_017842906.1:9438816-9472095	FHL2
brown	NW_017843074.1:886255-889946	FIS1
brown	NW_017843160.1:17319100-17345382	FKBP8
brown	NW_017842549.1:546942-553858	FKBP8
brown	NW_017843855.1:35001-40130	FN3K
brown	NW_017843020.1:104822-107766	FTH1
brown	NW_017842275.1:7884122-7895374	GABARAPL2
brown	NW_017844458.1:26613576-26632881	GCLM
brown	NW_017842512.1:4167234-4183779	GHITM
brown	NW_017844288.1:3310713-3337584	GLO1
brown	NW_017842414.1:6834943-6843977	GLRX5
brown	NW_017843501.1:305516-321907	GPR146
brown	NW_017842956.1:452237-453444	GPX1
brown	NW_017844458.1:13685879-13689092	GSTM3
brown	NW_017842585.1:21807894-21836083	GYPA
brown	NW_017842971.1:4320565-4356993	GYPC
brown	NW_017844507.1:7596411-7602930	H3F3A
brown	NW_017842236.1:313009-332406	HAGH
brown	NW_017844169.1:35872200-35874167	HBE1
brown	NW_017842657.1:327775-328566	HBQ1
brown	NW_017842195.1:324721-389537	HDLBP
brown	NW_017844293.1:9102409-9264012	HECTD4
brown	NW_017844198.1:7435116-7468837	HEMGN
brown	NW_017843875.1:20079634-20099201	HIST1H2AJ
brown	NW_017843657.1:12309205-12312143	HMBS
brown	NW_017844144.1:9076-27146	IFRD2
brown	NW_017842605.1:6084928-6091266	IFT20
brown	NW_017843503.1:2726793-2739458	ISCA1
brown	NW_017842632.1:837777-841061	JOSD2
brown	NW_017843160.1:25760482-25863983	KAT2B
brown	NW_017844288.1:1530313-1559565	KCTD20
brown	NW_017843255.1:48746814-48785884	KDSR
brown	NW_017843107.1:617924-635683	KEL
brown	NW_017844198.1:18735329-18763203	LOC101318745
brown	NW_017842414.1:64293286-64296572	LOC101318884
brown	NW_017842229.1:9788822-9789810	LOC101320846
brown	NW_017842395.1:6724631-6725946	LOC101323569
brown	NW_017842421.1:23883154-23884997	LOC101324651
brown	NW_017843484.1:13672726-13706129	LOC101328738
brown	NW_017843160.1:65482214-65483103	LOC101331679
brown	NW_017843947.1:2454129-2455991	LOC101334257
brown	NW_017843440.1:22106095-22139373	LOC101334466
brown	NW_017844144.1:19048851-19049424	LOC101334840
brown	NW_017844527.1:27734587-27743464	LOC101335489
brown	NW_017843440.1:9447702-9455361	LOC101336173
brown	NW_017844429.1:26984237-26985289	LOC101337000
brown	NW_017842442.1:479992-483016	LOC101337668
brown	NW_017844458.1:2471380-2477837	LOC109547305
brown	NW_017844458.1:7786999-7788034	LOC109547332
brown	NW_017844512.1:87586-90242	LOC109547568
brown	NW_017842414.1:40582076-40637135	LOC109548057
brown	NW_017842794.1:36898483-36899271	LOC109548981
brown	NW_017842794.1:78261490-78264785	LOC109549029
brown	NW_017842794.1:32586356-32587601	LOC109549062
brown	NW_017842840.1:1482208-1491766	LOC109549231
brown	NW_017842858.1:3387588-3388507	LOC109549250
brown	NW_017842185.1:6388217-6527398	LOC109549608
brown	NW_017843160.1:6542595-6555683	LOC109549833
brown	NW_017843255.1:22097646-22460723	LOC109550236
brown	NW_017843582.1:304506-326545	LOC109550882
brown	NW_017843657.1:6929957-6939472	LOC109550942
brown	NW_017842359.1:4266781-4268149	LOC109551086
brown	NW_017844231.1:4484296-4486840	LOC109552428
brown	NW_017844411.1:7108841-7112914	LOC109552802
brown	NW_017844517.1:201786-204295	LSM7
brown	NW_017843531.1:4094214-4316192	MAGI2
brown	NW_017844444.1:9205368-9316363	MBNL3
brown	NW_017844458.1:34163045-34221841	MCOLN2
brown	NW_017844126.1:1723349-1797613	MGLL
brown	NW_017843021.1:343950-395964	MOB1B
brown	NW_017843307.1:109839-132300	MPP1
brown	NW_017842131.1:42575385-42601351	MTURN
brown	NW_017844396.1:1984900-1987010	MXD4
brown	NW_017842414.1:38818454-38839158	NAA30
brown	NW_017842757.1:12093379-12100565	NATD1
brown	NW_017842131.1:163937-192595	NCOA4
brown	NW_017842657.1:171209-172491	NME4
brown	NW_017843160.1:6443132-6556379	NMNAT3
brown	NW_017842657.1:344592-372443	NPRL3
brown	NW_017843542.1:11537142-11566716	NREP
brown	NW_017842131.1:40561282-40602619	NT5C3A
brown	NW_017844517.1:222486-225895	OAZ1
brown	NW_017843712.1:53387903-53396411	ODC1
brown	NW_017842452.1:2144933-2162230	PABPC1
brown	NW_017843160.1:9268278-9270718	PAQR9
brown	NW_017844458.1:5307727-5338863	PHGDH
brown	NW_017843196.1:805156-877642	PHLPP2
brown	NW_017843255.1:59734972-59739340	PHOSPHO1
brown	NW_017843051.1:13603019-13778292	PIP4K2A
brown	NW_017842185.1:7633869-7639762	PKLR
brown	NW_017844471.1:1292662-1296376	PLPP7
brown	NW_017842845.1:743765-746947	PRDX2
brown	NW_017842794.1:33329535-33462659	PREP
brown	NW_017843746.1:3704580-3716408	RBM38
brown	NW_017843255.1:15244901-15294871	RCBTB1
brown	NW_017843160.1:48463866-48518773	RCL1
brown	NW_017843658.1:11293519-11402187	REEP1
brown	NW_017843227.1:2710932-2779565	RHOBTB1
brown	NW_017842814.1:17531142-17563845	RIOK3
brown	NW_017843658.1:11800580-11861836	RMND5A
brown	NW_017844293.1:10059952-10091450	RNF10
brown	NW_017842395.1:5812284-5815820	RNF11
brown	NW_017842956.1:707339-723183	RNF123
brown	NW_017843440.1:17400747-17425642	RNF19B
brown	NW_017844231.1:1242714-1245745	RPL12
brown	NW_017844129.1:1104262-1104887	RPL12
brown	NW_017844263.1:10561047-10562160	SERF2
brown	NW_017843262.1:270329-272157	SHISA4
brown	NW_017842421.1:6643483-6658878	SKP1
brown	NW_017844411.1:7121643-7125935	SLC22A1
brown	NW_017844198.1:6385568-6428616	SLC25A51
brown	NW_017844169.1:1582143-1593517	SLC43A1
brown	NW_017843160.1:28315851-28324008	SLC48A1
brown	NW_017844023.1:515219-693815	SMARCC1
brown	NW_017844299.1:7634669-7696133	SMOX
brown	NW_017842585.1:8021755-8142435	SNCA
brown	NW_017842185.1:5636764-5703561	SPTA1
brown	NW_017842414.1:32437731-32555618	SPTB
brown	NW_017844012.1:2668450-2702841	STARD10
brown	NW_017844625.1:24286296-24287032	STMP1
brown	NW_017842131.1:15565168-15575256	STMP1
brown	NW_017843453.1:14733570-14754426	STRADB
brown	NW_017844586.1:8299785-8306764	STX1B
brown	NW_017843440.1:6081125-6090812	TAL1
brown	NW_017843657.1:10702766-10774574	TBCEL
brown	NW_017844169.1:13928790-13963329	TCP11L1
brown	NW_017844429.1:67882845-67924654	TCP11L2
brown	NW_017842605.1:1693967-1709994	TEKT1
brown	NW_017844625.1:66520824-66547132	TFRC
brown	NW_017844429.1:1867609-1871195	TMCC2
brown	NW_017842632.1:2992140-2993356	TMEM86B
brown	NW_017843255.1:12078284-12082063	TPT1
brown	NW_017843453.1:14754632-14814065	TRAK2
brown	NW_017843875.1:21150028-21159280	TRIM10
brown	NW_017843303.1:21109-35831	TRIM58
brown	NW_017842549.1:538228-540723	UBA52
brown	NW_017842636.1:77202-92133	UBAC1
brown	NW_017843449.1:6873321-6878941	UBE2O
brown	NW_017843160.1:71924105-71984973	UBE2R2
brown	NW_017842696.1:20224453-20236866	UCHL1
brown	NW_017843440.1:6539665-6546662	UQCRH
brown	NW_017842814.1:19578196-19623192	USP14
brown	NW_017844429.1:32422715-32543742	USP15
brown	NW_017843879.1:9285922-9419812	USP32
brown	NW_017842757.1:5771858-5829168	USP7
brown	NW_017844429.1:23742825-23771160	VAMP4
brown	NW_017844527.1:31252506-31265336	VDAC3
brown	NW_017843440.1:9539483-9557697	YBX1
brown	NW_017844429.1:3276960-3279336	YOD1
green	NW_017842131.1:76708491-76720247	DUT
green	NW_017842794.1:9024470-9046394	EEF1A1
green	NW_017842794.1:80421770-80423169	EEF1A1
green	NW_017844304.1:380090-381617	EEF1D
green	NW_017843020.1:377579-380780	EEF1G
green	NW_017843038.1:672239-674401	EIF3G
green	NW_017844078.1:285213-286751	FAU
green	NW_017842632.1:193982-195051	FTL
green	NW_017842956.1:267130-270165	IMPDH2
green	NW_017844293.1:11521547-11528010	ISCU
green	NW_017843484.1:7588703-7589212	LOC101315466
green	NW_017842395.1:9964973-9965398	LOC101315674
green	NW_017844288.1:6525613-6526927	LOC101316389
green	NW_017842131.1:10848295-10849112	LOC101318041
green	NW_017844023.1:11203250-11203793	LOC101318859
green	NW_017842794.1:18447781-18448568	LOC101319785
green	NW_017842757.1:6702772-6703631	LOC101321114
green	NW_017843051.1:12399644-12402061	LOC101321816
green	NW_017843712.1:8944597-8945302	LOC101321904
green	NW_017844000.1:3495797-3496285	LOC101322025
green	NW_017842131.1:68030020-68032824	LOC101322537
green	NW_017843453.1:18098905-18099765	LOC101323552
green	NW_017844411.1:19451452-19452977	LOC101328134
green	NW_017844444.1:3971263-3971788	LOC101329216
green	NW_017843160.1:61451069-61451653	LOC101329910
green	NW_017842452.1:14541848-14543181	LOC101330385
green	NW_017842452.1:21205825-21206358	LOC101330648
green	NW_017844411.1:33672134-33672695	LOC101332672
green	NW_017843467.1:1324777-1325284	LOC101332799
green	NW_017842696.1:53733783-53734644	LOC101335594
green	NW_017844169.1:31051168-31051982	LOC101336432
green	NW_017843542.1:11231800-11233366	LOC101337917
green	NW_017843255.1:31222408-31222896	LOC109547051
green	NW_017844682.1:1640712-1641433	LOC109548019
green	NW_017842131.1:51545836-51546683	LOC109548654
green	NW_017842689.1:6084382-6088838	LOC109548730
green	NW_017842131.1:23676387-23676788	LOC109549270
green	NW_017843255.1:17852490-17853091	LOC109550233
green	NW_017843467.1:2340643-2343628	LOC109550591
green	NW_017843553.1:4507614-4508811	LOC109550832
green	NW_017842373.1:1363381-1364729	LOC109551176
green	NW_017844012.1:1815262-1815650	LOC109551980
green	NW_017844293.1:1114675-1116365	LOC109552599
green	NW_017844299.1:1210253-1211210	LOC109552633
green	NW_017842414.1:94747-95628	LOC109552806
green	NW_017844429.1:20010395-20013488	LOC109552954
green	NW_017842205.1:96007-113370	MOB2
green	NW_017844625.1:2324525-2334851	NDUFV3
green	NW_017842794.1:64646847-64654605	NSA2
green	NW_017844374.1:332388-337020	RACK1
green	NW_017842131.1:75386192-75388337	RNASEH2C
green	NW_017844288.1:717300-720018	RPL10A
green	NW_017843440.1:23317991-23320858	RPL11
green	NW_017844689.1:382282-383137	RPL13
green	NW_017844458.1:12800218-12800761	RPL13A
green	NW_017844191.1:3055680-3059146	RPL15
green	NW_017842442.1:2237134-2241363	RPL19
green	NW_017843582.1:5876066-5876643	RPL21
green	NW_017843255.1:27761484-27766501	RPL21
green	NW_017843983.1:17459350-17463024	RPL22L1
green	NW_017844625.1:45583398-45588010	RPL24
green	NW_017844169.1:33910956-33913896	RPL27A
green	NW_017844126.1:1591838-1592325	RPL28
green	NW_017843823.1:142963-147737	RPL32
green	NW_017842696.1:52562785-52567512	RPL34
green	NW_017844625.1:66061839-66065483	RPL35A
green	NW_017842395.1:12499920-12504870	RPL4
green	NW_017844293.1:9077640-9083905	RPL6
green	NW_017842452.1:16494817-16498039	RPL7
green	NW_017843309.1:61014-64564	RPL7A
green	NW_017843255.1:59881931-59890352	RPL8
green	NW_017844293.1:9845682-9849946	RPLP0
green	NW_017844342.1:10271-12009	RPLP2
green	NW_017843789.1:226022-231840	RPS10
green	NW_017842632.1:370437-374469	RPS11
green	NW_017844411.1:28418608-28421253	RPS12
green	NW_017844169.1:26517443-26520455	RPS13
green	NW_017843553.1:409068-411766	RPS16
green	NW_017843725.1:5124-6934	RPS2
green	NW_017842452.1:28594381-28595498	RPS20
green	NW_017843746.1:98451-99757	RPS21
green	NW_017844429.1:27910398-27912586	RPS26
green	NW_017843712.1:17718000-17720647	RPS27A
green	NW_017842414.1:45381008-45382838	RPS29
green	NW_017844012.1:624572-629409	RPS3
green	NW_017842585.1:27815173-27820495	RPS3A
green	NW_017843245.1:7708717-7709507	RPS4X
green	NW_017842989.1:431374-437315	RPS4X
green	NW_017842858.1:1567266-1568165	RPS4X
green	NW_017844411.1:8724840-8727643	RPS5
green	NW_017843160.1:60800776-60805426	RPS6
green	NW_017842131.1:10937826-10943612	RPS6
green	NW_017843712.1:58228311-58234341	RPS7
green	NW_017842632.1:2755594-2763047	RPS9
green	NW_017844023.1:3416633-3429749	RPSA
green	NW_017842989.1:23758116-23762777	RPSA
green	NW_017842414.1:43327145-43343437	RTRAF
green	NW_017843847.1:732729-734155	SLC25A6
green	NW_017844510.1:1041851-1044991	SMDT1
green	NW_017843730.1:8403113-8409538	UXT
green	NW_017844429.1:27971432-27978448	ZC3H10
greenyellow	NW_017842414.1:875307-884971	AMN
greenyellow	NW_017842696.1:15411788-15524255	ATP10D
greenyellow	NW_017842997.1:8397559-8413115	BLK
greenyellow	NW_017843553.1:3011547-3020459	CD22
greenyellow	NW_017843807.1:1512568-1516984	CD79B
greenyellow	NW_017842131.1:68732965-68778397	CDCA7L
greenyellow	NW_017842757.1:9304767-9309676	CDIP1
greenyellow	NW_017843145.1:696492-705853	CLEC17A
greenyellow	NW_017844429.1:3563788-3597579	CR2
greenyellow	NW_017842421.1:11197022-11200962	CXXC5
greenyellow	NW_017843139.1:94001-103672	CYB561A3
greenyellow	NW_017844293.1:8457609-8487825	DTX1
greenyellow	NW_017844429.1:3137949-3152535	FCMR
greenyellow	NW_017842945.1:504907-517794	HLA-DOB
greenyellow	NW_017843021.1:10134921-10168951	HPSE
greenyellow	NW_017843440.1:23421386-23423372	ID3
greenyellow	NW_017843875.1:194344-212046	IRF4
greenyellow	NW_017843160.1:27131848-27146429	KCNH3
greenyellow	NW_017842131.1:69526833-69531041	LOC109548886
greenyellow	NW_017842395.1:15822324-15886261	LOC109552390
greenyellow	NW_017844169.1:311958-326096	MS4A1
greenyellow	NW_017844429.1:1890704-1908671	NUAK2
greenyellow	NW_017842131.1:41114839-41364193	PDE1C
greenyellow	NW_017842632.1:799799-811099	POLD1
greenyellow	NW_017843657.1:18855314-18876916	POU2AF1
greenyellow	NW_017844429.1:17496650-17667212	RALGPS2
greenyellow	NW_017844293.1:8489169-8507288	RASAL1
greenyellow	NW_017843746.1:12439242-12459704	SDC4
greenyellow	NW_017843657.1:13658045-13672995	SIDT2
greenyellow	NW_017843503.1:5751370-5801616	SLC35D2
greenyellow	NW_017843244.1:5789387-5793840	SPOCK2
greenyellow	NW_017843255.1:42410542-42768273	TCF4
greenyellow	NW_017842414.1:81557-183010	TDRD9
greenyellow	NW_017844169.1:4395473-4398587	TP53I11
greenyellow	NW_017842585.1:15218438-15386980	TSPAN5
magenta	NW_017842794.1:65737758-65776498	BTF3
magenta	NW_017844689.1:384847-388675	CPEN7
magenta	NW_017842982.1:18626285-18713073	EIF3H
magenta	NW_017842383.1:258737-279962	EIF3L
magenta	NW_017843440.1:20594429-20594873	LOC101316757
magenta	NW_017843531.1:11413546-11414375	LOC101318198
magenta	NW_017842794.1:35672046-35672548	LOC101320640
magenta	NW_017844355.1:12940217-12940668	LOC101325707
magenta	NW_017842395.1:7482206-7482714	LOC101325734
magenta	NW_017843875.1:7546675-7547998	LOC101328419
magenta	NW_017843875.1:14328383-14328920	LOC101329722
magenta	NW_017842131.1:52933177-52933607	LOC101333655
magenta	NW_017842229.1:2240730-2241179	LOC101336586
magenta	NW_017844355.1:9039543-9077165	LOC101337990
magenta	NW_017843983.1:690052-690868	LOC101339155
magenta	NW_017844429.1:17007142-17007761	LOC109547183
magenta	NW_017842421.1:24503202-24503757	LOC109548228
magenta	NW_017842545.1:563726-564108	LOC109548472
magenta	NW_017844263.1:15247494-15247830	LOC109552481
magenta	NW_017844429.1:28382614-28392297	NACA
magenta	NW_017844172.1:459617-474276	OXA1L
magenta	NW_017843449.1:1533046-1533910	RPL10
magenta	NW_017843060.1:381900-382964	RPL10
magenta	NW_017844625.1:79097062-79097398	RPL10L
magenta	NW_017842229.1:2627426-2627804	RPL10L
magenta	NW_017844023.1:3965300-3968895	RPL14
magenta	NW_017843255.1:37689888-37693800	RPL17
magenta	NW_017843038.1:198231-198856	RPL18A
magenta	NW_017842585.1:2211543-2211985	RPL23
magenta	NW_017842442.1:2071733-2076805	RPL23
magenta	NW_017842794.1:36497030-36497576	RPL23A
magenta	NW_017844507.1:1830733-1831263	RPL26
magenta	NW_017844000.1:10773887-10774250	RPL30
magenta	NW_017842452.1:4480183-4483582	RPL30
magenta	NW_017842906.1:6080586-6085769	RPL31
magenta	NW_017844231.1:3256091-3260723	RPL35
magenta	NW_017842989.1:23187035-23189749	RPL36A
magenta	NW_017842794.1:87912655-87915269	RPL37
magenta	NW_017843453.1:2264812-2267302	RPL37A
magenta	NW_017843449.1:5631042-5635453	RPL38
magenta	NW_017844263.1:7299301-7302106	RPL39
magenta	NW_017842696.1:21695524-21699985	RPL9
magenta	NW_017842395.1:14973480-14975663	RPLP1
magenta	NW_017842421.1:20310191-20313489	RPS14
magenta	NW_017844586.1:884436-890361	RPS15A
magenta	NW_017843947.1:7990268-7993682	RPS17
magenta	NW_017842945.1:295045-299976	RPS18
magenta	NW_017842794.1:58524145-58525972	RPS23
magenta	NW_017843244.1:843241-849819	RPS24
magenta	NW_017843657.1:12360178-12362281	RPS25
magenta	NW_017844458.1:664078-665720	RPS27
magenta	NW_017842605.1:7530268-7530607	RPS27L
magenta	NW_017842131.1:1786514-1786843	RPS27L
magenta	NW_017842757.1:11727442-11733549	RPS5
magenta	NW_017843440.1:7874332-7876935	RPS8
pink	NW_017843255.1:37915646-37950599	ACAA2
pink	NW_017844458.1:261250-283513	ADAR
pink	NW_017842185.1:169392-197491	ALDH9A1
pink	NW_017842545.1:6030218-6036960	APOBEC1
pink	NW_017842414.1:57435057-57523526	BAZ1A
pink	NW_017843484.1:16408735-16440198	CASP7
pink	NW_017843160.1:48924983-48956757	CD274
pink	NW_017842585.1:16069283-16123584	DAPP1
pink	NW_017844625.1:63255046-63262394	DTX3L
pink	NW_017843712.1:32830155-32864523	EIF2AK2
pink	NW_017844458.1:30562975-30581227	GBP4
pink	NW_017844458.1:30430684-30450005	GBP6
pink	NW_017843107.1:5610200-5616668	GIMAP1
pink	NW_017843107.1:5586816-5595379	GIMAP7
pink	NW_017843107.1:5475687-5483383	GIMAP8
pink	NW_017843440.1:7678518-7687054	HECTD3
pink	NW_017843467.1:1611682-1621832	IFI35
pink	NW_017844625.1:85408533-85464560	IFIH1
pink	NW_017843051.1:1810766-1840126	IL15RA
pink	NW_017842421.1:5067686-5074848	IRF1
pink	NW_017842414.1:66820597-66823210	IRF9
pink	NW_017843947.1:10292720-10305762	ISG20
pink	NW_017843449.1:8344576-8345727	LGALS3BP
pink	NW_017844458.1:13591798-13597910	LOC101325006
pink	NW_017844169.1:35313175-35343153	LOC101325202
pink	NW_017842906.1:1407005-1417369	LOC109549292
pink	NW_017843051.1:24067008-24094262	MAP3K8
pink	NW_017844458.1:11238039-11251838	MOV10
pink	NW_017844527.1:17531555-17590762	MSR1
pink	NW_017843712.1:36523864-36567716	NLRC4
pink	NW_017843196.1:12994855-13068727	NLRC5
pink	NW_017844625.1:94545619-94561029	NMI
pink	NW_017842806.1:5344574-5372534	NUB1
pink	NW_017842131.1:12195530-12243697	PARP12
pink	NW_017844625.1:63293219-63333170	PARP14
pink	NW_017844625.1:63222836-63254963	PARP9
pink	NW_017843449.1:7983656-8018237	PGS1
pink	NW_017842945.1:455701-462371	PSMB9
pink	NW_017842414.1:66839037-66842356	PSME2
pink	NW_017843449.1:6923635-6937432	RHBDF2
pink	NW_017844429.1:14573005-14590333	RNASEL
pink	NW_017843449.1:9170730-9275420	RNF213
pink	NW_017842414.1:66827951-66838967	RNF31
pink	NW_017843983.1:3060488-3067658	RTP4
pink	NW_017842131.1:52188192-52219388	SAMD9L
pink	NW_017844396.1:1570933-1579545	SH3BP2
pink	NW_017843582.1:389662-396959	SLC25A37
pink	NW_017843018.1:3880830-3892086	SNX20
pink	NW_017842948.1:3662198-3702397	STAT1
pink	NW_017844429.1:28126536-28141051	STAT2
pink	NW_017842945.1:462018-470688	TAP1
pink	NW_017842945.1:489150-490687	TAP2
pink	NW_017842945.1:478242-483547	TAP2
pink	NW_017842945.1:270206-281389	TAPBP
pink	NW_017842131.1:15982851-15997879	TMEM140
pink	NW_017844517.1:29426531-29465103	TNFSF13B
pink	NW_017844293.1:9290079-9309236	TRAFD1
pink	NW_017844023.1:8125970-8191421	TRANK1
pink	NW_017843476.1:125117-130170	TRIM21
pink	NW_017844169.1:1547617-1559991	UBE2L6
pink	NW_017842782.1:117032-125585	UNC93B1
pink	NW_017844625.1:25584430-25722540	USP25
pink	NW_017843440.1:20382059-20391758	XKR8
pink	NW_017843746.1:9823506-9851119	ZNFX1
purple	NW_017844429.1:62971292-62994464	ACTR6
purple	NW_017844458.1:3004688-3019487	ANP32E
purple	NW_017842131.1:7388358-7440678	ATAD1
purple	NW_017844625.1:74394195-74398163	ATP5G3
purple	NW_017843712.1:6865925-6883303	C1D
purple	NW_017843712.1:24378778-24392822	CALM2
purple	NW_017842131.1:29927139-29979697	CAPZA2
purple	NW_017844625.1:50972839-51029154	CD47
purple	NW_017843657.1:21878849-22008606	CUL5
purple	NW_017844169.1:26758940-26787819	CUNH11orf58
purple	NW_017842696.1:61242716-61249801	CUNH4orf3
purple	NW_017842456.1:1786167-1852131	DARS
purple	NW_017843875.1:13262575-13292689	DEK
purple	NW_017844411.1:15002333-15021487	GINM1
purple	NW_017844586.1:8719027-8721385	LOC109547741
purple	NW_017842452.1:29887254-29906948	LYPLA1
purple	NW_017842989.1:3684451-3732217	MAGT1
purple	NW_017844625.1:95943315-95962414	MMADHC
purple	NW_017842585.1:34547751-34574778	MSMO1
purple	NW_017843440.1:12588598-12595723	MYCBP
purple	NW_017842696.1:52594754-52606115	OSTC
purple	NW_017842421.1:10982778-11003754	PAIP2
purple	NW_017844625.1:45515484-45530019	PCNP
purple	NW_017842131.1:23878901-23960101	POT1
purple	NW_017844169.1:28881129-28893452	PSMA1
purple	NW_017842414.1:42739062-42757556	PSMC6
purple	NW_017844429.1:28331686-28356733	PTGES3
purple	NW_017844429.1:37685179-37731820	RAP1B
purple	NW_017842806.1:5244879-5293118	RHEB
purple	NW_017842814.1:10715076-10743021	RNF138
purple	NW_017843440.1:1054279-1184691	SCP2
purple	NW_017844458.1:32505486-32543386	SELENOF
purple	NW_017843160.1:15703655-15765724	SELENOT
purple	NW_017842794.1:74730443-74734348	SMIM15
purple	NW_017844374.1:1490051-1522139	SMIM7
purple	NW_017842794.1:17893211-17960371	SNX14
purple	NW_017844012.1:871947-896108	SPCS2
purple	NW_017844527.1:5289170-5297956	SPCS3
purple	NW_017844507.1:7822708-7835906	SRP9
purple	NW_017843255.1:14020008-14066470	SUCLA2
purple	NW_017844458.1:14216448-14224003	TAF13
purple	NW_017842185.1:116431-158945	TMCO1
purple	NW_017844293.1:518229-527635	TMED2
purple	NW_017842696.1:46417061-46441990	TMEM128
purple	NW_017842794.1:57903556-57939866	TMEM167A
purple	NW_017843440.1:22140376-22159617	TMEM50A
purple	NW_017843615.1:1413101-1424864	TOMM20
purple	NW_017843615.1:3961621-4005510	TSNAX
purple	NW_017842421.1:6787709-6801740	UBE2B
purple	NW_017843255.1:19478696-19489964	UFM1
red	NW_017843010.1:235959-272253	ADGRE1
red	NW_017843145.1:786327-791396	ADGRE5
red	NW_017843196.1:12559836-12584623	ADGRG3
red	NW_017843196.1:12646182-12653070	ADGRG5
red	NW_017844299.1:2323682-2339943	AHCY
red	NW_017842131.1:64699713-64745942	AHR
red	NW_017842131.1:486603-533698	ALOX5
red	NW_017843255.1:25244918-25266907	ALOX5AP
red	NW_017844169.1:32417223-32446462	AMPD3
red	NW_017842585.1:24755818-25068595	ARHGAP10
red	NW_017842583.1:6484251-6531884	ATP6V0D2
red	NW_017843983.1:24991174-25022638	B3GALNT1
red	NW_017844507.1:12093653-12117057	BPNT1
red	NW_017842989.1:23155466-23183883	BTK
red	NW_017844625.1:93965145-94111658	CACNB4
red	NW_017843823.1:2530598-2536869	CAMK1
red	NW_017843879.1:10784445-10788327	CCL15
red	NW_017844023.1:1688689-1694962	CCR1
red	NW_017844023.1:1644112-1667761	CCR3
red	NW_017842545.1:4974071-5008919	CD9
red	NW_017844438.1:5149263-5175999	CDA
red	NW_017842470.1:2623689-2624826	CDK2AP1
red	NW_017844429.1:67841639-67851239	CKAP4
red	NW_017843255.1:14566430-14585032	CYSLTR2
red	NW_017844517.1:1266346-1503293	DACH1
red	NW_017844429.1:55666791-55703853	DCN
red	NW_017844169.1:31081099-31123180	DKK3
red	NW_017843484.1:5279259-5352853	ENTPD7
red	NW_017844682.1:1515639-1525062	ERFE
red	NW_017843440.1:6461936-6491759	FAAH
red	NW_017843160.1:43453387-43513815	FAM189A2
red	NW_017843503.1:4102489-4129890	FBP1
red	NW_017842185.1:5357173-5368226	FCER1A
red	NW_017843440.1:13328171-13332536	FHL3
red	NW_017843730.1:8928438-8929613	GATA1
red	NW_017843875.1:9491729-9590467	GFOD1
red	NW_017843160.1:36100967-36455532	GNAQ
red	NW_017842131.1:36885649-36937559	GPR141
red	NW_017843730.1:3629547-3636985	GPR34
red	NW_017844172.1:345719-353697	HAUS4
red	NW_017842131.1:38449127-38488659	HERPUD2
red	NW_017842997.1:7606172-7637588	HPGD
red	NW_017844198.1:6813047-6827540	IGFBPL1
red	NW_017843847.1:714743-732504	IL3RA
red	NW_017844144.1:23541765-23577499	IL5RA
red	NW_017844586.1:8494627-8498205	ITGAM
red	NW_017844517.1:2716654-2734512	KLF5
red	NW_017844169.1:11266544-11437774	LDLRAD3
red	NW_017842414.1:32051097-32089612	LOC109547842
red	NW_017842794.1:93554865-93583648	LOC109549141
red	NW_017843875.1:18781728-18787478	LOC109551552
red	NW_017843947.1:4842262-4844536	LOC109551820
red	NW_017844000.1:1919849-2003302	LPAR1
red	NW_017843712.1:52389850-52454078	LPIN1
red	NW_017843879.1:6363557-6426757	LPO
red	NW_017844169.1:344203-354330	MS4A2
red	NW_017844625.1:64160514-64262161	MYLK
red	NW_017842545.1:6744084-6753488	OLR1
red	NW_017843160.1:16266374-16273420	P2RY14
red	NW_017843440.1:21763501-21773718	PAQR7
red	NW_017842794.1:75442583-76655054	PDE4D
red	NW_017844196.1:3269434-3497990	PDGFD
red	NW_017842696.1:33104629-33148650	PI4K2B
red	NW_017843806.1:811011-848550	PIK3R6
red	NW_017844429.1:10518519-10693051	PLA2G4A
red	NW_017844169.1:34650269-34679000	PPFIBP2
red	NW_017844169.1:213016-218573	PTGDR2
red	NW_017842414.1:43054810-43068520	PTGER2
red	NW_017844231.1:4979161-4994636	PTGS1
red	NW_017843449.1:5835515-5896106	RAB37
red	NW_017844288.1:1728808-1747574	RAB44
red	NW_017844507.1:20126929-20154425	RGS18
red	NW_017844429.1:2439329-2456212	RHEX
red	NW_017844144.1:18401741-18407315	RYBP
red	NW_017844625.1:26718606-26798317	SAMSN1
red	NW_017843255.1:48977230-49029611	SERPINB10
red	NW_017842131.1:54789539-54984033	SLC25A13
red	NW_017842605.1:4712158-4747767	SLC6A4
red	NW_017844293.1:8624612-8652623	SLC8B1
red	NW_017843193.1:9420573-9456170	SNAP23
red	NW_017844429.1:57676949-57684424	SOCS2
red	NW_017843484.1:8505203-8549651	STN1
red	NW_017844198.1:6843752-6901271	STRA6
red	NW_017843160.1:16768014-16780648	SUCNR1
red	NW_017844000.1:2820826-2945347	SUSD1
red	NW_017842696.1:14813420-14952163	TEC
red	NW_017843449.1:8275762-8287936	TIMP2
red	NW_017842585.1:29166007-29210285	TMEM154
red	NW_017844625.1:10375538-10410392	TMEM50B
red	NW_017844169.1:25288825-25293343	TMEM86A
red	NW_017844625.1:54346208-54391975	TMPRSS7
red	NW_017844374.1:364115-370575	TRIM7
red	NW_017842421.1:7153050-7171494	TXNDC15
red	NW_017842632.1:2658003-2670965	VSTM1
red	NW_017842421.1:20654716-20754945	ZNF300
red	NW_017843712.1:1126265-1151622	ZNF346
turquoise	NW_017843449.1:7459440-7461833	SEPT9
turquoise	NW_017842383.1:3431248-3441203	A4GALT
turquoise	NW_017844198.1:12798084-12928350	ABCA1
turquoise	NW_017843060.1:71652-83857	ABCD1
turquoise	NW_017843947.1:9871492-9981875	ABHD2
turquoise	NW_017844172.1:542788-572139	ABHD4
turquoise	NW_017844023.1:6047237-6086841	ABHD5
turquoise	NW_017842421.1:19154216-19322332	ABLIM3
turquoise	NW_017844172.1:241200-270096	ACIN1
turquoise	NW_017843467.1:901645-931951	ACLY
turquoise	NW_017844682.1:13003178-13084294	ACSL3
turquoise	NW_017843484.1:15273547-15318569	ACSL5
turquoise	NW_017842657.1:5529629-5555343	ACSS1
turquoise	NW_017842414.1:29011545-29081070	ACTN1
turquoise	NW_017843712.1:54005678-54057810	ADAM17
turquoise	NW_017842421.1:26304810-26387192	ADAM19
turquoise	NW_017844527.1:28713518-28812560	ADAM9
turquoise	NW_017843501.1:216207-236796	ADAP1
turquoise	NW_017842605.1:7613930-7647581	ADAP2
turquoise	NW_017844396.1:1485275-1559866	ADD1
turquoise	NW_017843944.1:437418-450574	ADIPOR1
turquoise	NW_017842545.1:1257793-1308068	ADIPOR2
turquoise	NW_017842421.1:5434899-5524931	AFF4
turquoise	NW_017844682.1:9244479-9314152	AGFG1
turquoise	NW_017843440.1:14977824-15014533	AGO4
turquoise	NW_017843071.1:748935-752716	AGPAT2
turquoise	NW_017842794.1:34338107-34534757	AIM1
turquoise	NW_017843947.1:12801277-13131498	AKAP13
turquoise	NW_017844000.1:4620897-4655096	AKNA
turquoise	NW_017843553.1:60133-76499	AKT2
turquoise	NW_017844429.1:66897217-66953174	ALDH1L2
turquoise	NW_017843806.1:6519375-6535454	ALDH3A2
turquoise	NW_017842696.1:55529519-55659870	ALPK1
turquoise	NW_017844438.1:5879444-5881977	ALPL
turquoise	NW_017842421.1:11775633-11897027	ANKHD1
turquoise	NW_017844293.1:10449140-10486110	ANKRD13A
turquoise	NW_017842131.1:8231125-8252714	ANKRD22
turquoise	NW_017843160.1:22066218-22246274	ANKRD28
turquoise	NW_017842395.1:14423855-14432570	ANP32A
turquoise	NW_017843021.1:7233200-7390399	ANTXR2
turquoise	NW_017842512.1:7140688-7148733	ANXA11
turquoise	NW_017843244.1:4721129-4744280	ANXA7
turquoise	NW_017843196.1:881640-962629	AP1G1
turquoise	NW_017844527.1:31064693-31082446	AP3M2
turquoise	NW_017843051.1:8098438-8201310	APBB1IP
turquoise	NW_017843542.1:10701496-10828379	APC
turquoise	NW_017843193.1:2809745-2913366	AQR
turquoise	NW_017844012.1:2729190-2753407	ARAP1
turquoise	NW_017842414.1:24307944-24351141	AREL1
turquoise	NW_017842452.1:20845949-20986121	ARFGEF1
turquoise	NW_017842414.1:30110613-30138215	ARG2
turquoise	NW_017843712.1:6283296-6367498	ARHGAP25
turquoise	NW_017842421.1:13619211-14072991	ARHGAP26
turquoise	NW_017842185.1:4107998-4117443	ARHGAP30
turquoise	NW_017843191.1:824868-919690	ARHGAP35
turquoise	NW_017844429.1:28813695-28818030	ARHGAP9
turquoise	NW_017842185.1:6597124-6697872	ARHGEF11
turquoise	NW_017842185.1:7209271-7214554	ARHGEF2
turquoise	NW_017843440.1:21135878-21204512	ARID1A
turquoise	NW_017844619.1:73-4082	ARID3A
turquoise	NW_017842395.1:17353616-17468380	ARIH1
turquoise	NW_017843255.1:15316246-15319159	ARL11
turquoise	NW_017844458.1:2552978-2614661	ARNT
turquoise	NW_017842840.1:758759-781206	ARPC1A
turquoise	NW_017844527.1:16010548-16052278	ASAH1
turquoise	NW_017842185.1:7407503-7613768	ASH1L
turquoise	NW_017843020.1:249315-270151	ASRGL1
turquoise	NW_017843712.1:41572351-41695169	ASXL2
turquoise	NW_017844103.1:1430020-1523076	ATF7
turquoise	NW_017844012.1:2645730-2657846	ATG16L2
turquoise	NW_017844078.1:143643-154497	ATG2A
turquoise	NW_017842414.1:6164334-6238698	ATG2B
turquoise	NW_017843983.1:6817671-6946495	ATP11B
turquoise	NW_017844625.1:68746224-68825847	ATP13A3
turquoise	NW_017844458.1:8045204-8077497	ATP1A1
turquoise	NW_017843160.1:8419187-8460676	ATP1B3
turquoise	NW_017843730.1:2709466-2728651	ATP6AP2
turquoise	NW_017842120.1:1183588-1188330	ATP6V0C
turquoise	NW_017843196.1:4933930-4937057	ATP6V0D1
turquoise	NW_017843245.1:5530749-5554735	ATP6V1B2
turquoise	NW_017842545.1:398715-418465	ATP6V1E1
turquoise	NW_017842989.1:3749864-3875508	ATP7A
turquoise	NW_017843746.1:7951287-8075595	ATP9A
turquoise	NW_017843875.1:11790525-12175832	ATXN1
turquoise	NW_017844586.1:7497827-7506263	ATXN2L
turquoise	NW_017843531.1:7306864-7538992	ATXN7L1
turquoise	NW_017842657.1:193131-243305	AXIN1
turquoise	NW_017843255.1:24819470-24917353	B3GLCT
turquoise	NW_017844625.1:14025854-14104879	BACH1
turquoise	NW_017842620.1:171066-182115	BAG6
turquoise	NW_017844355.1:13738370-13740143	BASP1
turquoise	NW_017844586.1:14027850-14081511	BAZ1B
turquoise	NW_017844429.1:28289855-28309320	BAZ2A
turquoise	NW_017844625.1:87791011-87993619	BAZ2B
turquoise	NW_017844458.1:10268631-10277830	BCL2L15
turquoise	NW_017843983.1:2800652-2823829	BCL6
turquoise	NW_017844144.1:25097493-25114667	BHLHE40
turquoise	NW_017844103.1:242228-275105	BIN2
turquoise	NW_017843245.1:7625374-7665306	BIN3
turquoise	NW_017842470.1:2142185-2191543	BMX
turquoise	NW_017843807.1:671328-800365	BPTF
turquoise	NW_017844374.1:788227-829313	BRD4
turquoise	NW_017842696.1:41319797-41366303	BST1
turquoise	NW_017844429.1:315847-320631	BTG2
turquoise	NW_017844012.1:1542948-1667501	C2CD3
turquoise	NW_017843191.1:1112989-1115252	C5AR1
turquoise	NW_017843191.1:1123180-1130412	C5AR2
turquoise	NW_017842442.1:703479-726419	CALCOCO2
turquoise	NW_017843244.1:4387800-4440558	CAMK2G
turquoise	NW_017843440.1:11674749-11699745	CAP1
turquoise	NW_017844078.1:317015-319981	CAPN1
turquoise	NW_017844438.1:4237030-4362850	CAPZB
turquoise	NW_017842403.1:15940-20083	CARD9
turquoise	NW_017842782.1:2379818-2410586	CARS
turquoise	NW_017844527.1:12329934-12351516	CASP3
turquoise	NW_017843657.1:12152177-12237907	CBL
turquoise	NW_017844023.1:1528862-1540672	CCRL2
turquoise	NW_017844586.1:8471339-8494021	CD11B
turquoise	NW_017842794.1:69594715-69608031	CD180
turquoise	NW_017843531.1:1995301-2053347	CD36
turquoise	NW_017844458.1:12755338-12784241	CD53
turquoise	NW_017844429.1:3461272-3487878	CD55
turquoise	NW_017844169.1:4618082-4633225	CD82
turquoise	NW_017843503.1:5921802-6009629	CDC14B
turquoise	NW_017843712.1:32393142-32416333	CDC42EP3
turquoise	NW_017844458.1:2419510-2430287	CDC42SE1
turquoise	NW_017842794.1:37781085-37953579	CDK19
turquoise	NW_017842782.1:43397-45785	CDK2AP2
turquoise	NW_017844288.1:1704307-1708494	CDKN1A
turquoise	NW_017843746.1:9163814-9165622	CEBPB
turquoise	NW_017844458.1:2485146-2487817	CERS2
turquoise	NW_017843038.1:159612-161331	CERS4
turquoise	NW_017843193.1:137190-193961	CHD8
turquoise	NW_017843658.1:11609432-11681419	CHMP3
turquoise	NW_017843193.1:8423250-8460119	CHP1
turquoise	NW_017844429.1:66438031-66700709	CHST11
turquoise	NW_017843484.1:24387734-24476320	CHST15
turquoise	NW_017843947.1:22221243-22294880	CHSY1
turquoise	NW_017844414.1:17351-36352	CIC
turquoise	NW_017844293.1:1274174-1397743	CLIP1
turquoise	NW_017844411.1:36345481-36417540	CLVS2
turquoise	NW_017842275.1:2852676-2903750	CMIP
turquoise	NW_017844288.1:2295614-2346386	CMTR1
turquoise	NW_017844619.1:18476-23542	CNN2
turquoise	NW_017843196.1:11925996-12027173	CNOT1
turquoise	NW_017842794.1:64108385-64214951	COL4A3BP
turquoise	NW_017844293.1:11373884-11469879	CORO1C
turquoise	NW_017844198.1:7570272-7621957	CORO2A
turquoise	NW_017842757.1:9437254-9446738	CORO7
turquoise	NW_017842391.1:12776637-12840335	CPEB4
turquoise	NW_017843196.1:12916432-12987607	CPNE2
turquoise	NW_017842120.1:268630-412266	CREBBP
turquoise	NW_017842275.1:372304-414953	CRISPLD2
turquoise	NW_017842580.1:641252-671983	CRKL
turquoise	NW_017844458.1:691860-697407	CRTC2
turquoise	NW_017843947.1:8652909-8740574	CRTC3
turquoise	NW_017843847.1:676176-699367	CSF2RA
turquoise	NW_017844429.1:72491240-72511530	CSF2RB
turquoise	NW_017843440.1:14513653-14526064	CSF3R
turquoise	NW_017843855.1:367622-401447	CSNK1D
turquoise	NW_017842383.1:511563-514093	CSNK1E
turquoise	NW_017844023.1:4384718-4426801	CTNNB1
turquoise	NW_017842997.1:8138155-8162390	CTSB
turquoise	NW_017844196.1:6148436-6184587	CTSC
turquoise	NW_017842757.1:5658687-5685289	CUNH16orf72
turquoise	NW_017842620.1:185248-187242	CUNH6orf47
turquoise	NW_017843074.1:269847-420924	CUX1
turquoise	NW_017843453.1:919312-927772	CXCR2
turquoise	NW_017843944.1:453193-458317	CYB5R3
turquoise	NW_017842421.1:26147028-26264059	CYFIP2
turquoise	NW_017843449.1:8139315-8223926	CYTH1
turquoise	NW_017844429.1:72694869-72698178	CYTH4
turquoise	NW_017842840.1:2072392-2100892	DAGLB
turquoise	NW_017844355.1:8318772-8377445	DAP
turquoise	NW_017842243.1:2573506-2583058	DBNL
turquoise	NW_017842414.1:28864398-28958283	DCAF5
turquoise	NW_017843542.1:10550237-10599588	DCP2
turquoise	NW_017842383.1:558325-577775	DDX17
turquoise	NW_017844288.1:597464-605240	DEF6
turquoise	NW_017844689.1:553440-569477	DEF8
turquoise	NW_017843010.1:3673-6657	DENND1C
turquoise	NW_017844169.1:33495673-33553185	DENND5A
turquoise	NW_017844012.1:329938-363807	DGAT2
turquoise	NW_017843983.1:3958638-4093269	DGKG
turquoise	NW_017843467.1:1823662-1852883	DHX8
turquoise	NW_017842421.1:12599971-12694861	DIAPH1
turquoise	NW_017843160.1:26233283-26454851	DIP2B
turquoise	NW_017843806.1:134848-196348	DNAH2
turquoise	NW_017843038.1:962958-1018434	DNM2
turquoise	NW_017842391.1:9367350-9774828	DOCK2
turquoise	NW_017843582.1:1984810-1996771	DOCK5
turquoise	NW_017843582.1:1792557-1983355	DOCK5
turquoise	NW_017843160.1:44555428-44768895	DOCK8
turquoise	NW_017844429.1:64352259-64434451	DRAM1
turquoise	NW_017844507.1:10671606-10709180	DUSP10
turquoise	NW_017842414.1:1509378-1557834	DYNC1H1
turquoise	NW_017843875.1:15035169-15109214	E2F3
turquoise	NW_017843160.1:21855499-21870418	EAF1
turquoise	NW_017844100.1:81242-85465	EBI3
turquoise	NW_017843071.1:679293-681349	EDF1
turquoise	NW_017842414.1:58205778-58249051	EGLN3
turquoise	NW_017844078.1:119766-125228	EHD1
turquoise	NW_017843193.1:8948883-9028378	EHD4
turquoise	NW_017844144.1:17837175-17910010	EIF4E3
turquoise	NW_017842549.1:601203-606332	ELL
turquoise	NW_017842414.1:25060332-25086802	ELMSAN1
turquoise	NW_017843440.1:23269764-23285232	ELOA
turquoise	NW_017842794.1:83822831-83861665	EMB
turquoise	NW_017844510.1:1108753-1153690	EMILIN2
turquoise	NW_017843191.1:330274-346918	EML2
turquoise	NW_017843582.1:254576-294228	ENTPD4
turquoise	NW_017842383.1:2377821-2447826	EP300
turquoise	NW_017842359.1:4308391-4413986	EP400
turquoise	NW_017843255.1:34600296-34718876	EPG5
turquoise	NW_017842229.1:18297940-18534055	ETV6
turquoise	NW_017842605.1:7028352-7037026	EVI2B
turquoise	NW_017843875.1:254761-410191	EXOC2
turquoise	NW_017844355.1:11535021-11558204	FAM105A
turquoise	NW_017843051.1:18762994-18970194	FAM107B
turquoise	NW_017842696.1:22086751-22143268	FAM114A1
turquoise	NW_017843503.1:7090531-7196981	FAM120A
turquoise	NW_017844429.1:12383493-12542651	FAM129A
turquoise	NW_017843453.1:181522-187535	FAM134A
turquoise	NW_017844169.1:35738395-35765050	FAM160A2
turquoise	NW_017844458.1:2464180-2470803	FAM63A
turquoise	NW_017843875.1:18619032-18828174	FAM65B
turquoise	NW_017844586.1:8081882-8087629	FBRS
turquoise	NW_017842696.1:41404860-41465310	FBXL5
turquoise	NW_017842421.1:18561204-18613261	FBXO38
turquoise	NW_017844000.1:10110110-10142204	FBXW2
turquoise	NW_017842185.1:3797391-3804478	FCGR3A
turquoise	NW_017843947.1:8939384-8942798	FES
turquoise	NW_017843553.1:2968791-2971457	FFAR2
turquoise	NW_017843503.1:7552661-7585869	FGD3
turquoise	NW_017843440.1:20607491-20619492	FGR
turquoise	NW_017844507.1:1217272-1257597	FH
turquoise	NW_017843196.1:5088200-5093971	FHOD1
turquoise	NW_017843657.1:4770590-4883554	FLI1
turquoise	NW_017844647.1:295676-301508	FLII
turquoise	NW_017842455.1:4524-22944	FLNA
turquoise	NW_017842605.1:5707114-5719918	FLOT2
turquoise	NW_017844471.1:2109007-2245444	FNBP1
turquoise	NW_017843983.1:16093713-16441914	FNDC3B
turquoise	NW_017843712.1:39602253-39664578	FOSL2
turquoise	NW_017843855.1:147242-197247	FOXK2
turquoise	NW_017842794.1:36106842-36219558	FOXO3
turquoise	NW_017843255.1:24135455-24447987	FRY
turquoise	NW_017842696.1:14376163-14617378	FRYL
turquoise	NW_017843947.1:8924174-8938488	FURIN
turquoise	NW_017842794.1:89172906-89333776	FYB
turquoise	NW_017844196.1:14618688-14793281	GAB2
turquoise	NW_017842545.1:6783423-6791987	GABARAPL1
turquoise	NW_017842645.1:51675-98238	GAK
turquoise	NW_017843020.1:412528-426461	GANAB
turquoise	NW_017842545.1:5212075-5216430	GAPDH
turquoise	NW_017842131.1:42145519-42186070	GARS
turquoise	NW_017843806.1:1523540-1707349	GAS7
turquoise	NW_017844126.1:1328598-1333230	GATA2
turquoise	NW_017842383.1:133345-137818	GGA1
turquoise	NW_017843449.1:6179213-6190694	GGA3
turquoise	NW_017844682.1:5586204-5709055	GIGYF2
turquoise	NW_017843107.1:5540956-5547521	GIMAP6
turquoise	NW_017842341.1:1011312-1080122	GK
turquoise	NW_017842275.1:8609069-8747334	GLG1
turquoise	NW_017844429.1:42823694-42864100	GLIPR1
turquoise	NW_017842794.1:47328052-47335821	GLRX
turquoise	NW_017844429.1:14642487-14652148	GLUL
turquoise	NW_017842845.1:1521994-1524241	GMIP
turquoise	NW_017843699.1:218612-302110	GNB1
turquoise	NW_017844625.1:62514429-62600395	GOLGB1
turquoise	NW_017843503.1:2631889-2675184	GOLM1
turquoise	NW_017843730.1:443403-478461	GP91-PHOX
turquoise	NW_017842414.1:23003688-23063553	GPATCH2L
turquoise	NW_017843553.1:3497984-3523018	GPI
turquoise	NW_017843010.1:150826-153898	GPR108
turquoise	NW_017843615.1:537451-570131	GPR137B
turquoise	NW_017842414.1:12900103-12912700	GPR65
turquoise	NW_017844103.1:2014490-2016054	GPR84
turquoise	NW_017842243.1:6652874-6697896	GRB10
turquoise	NW_017843449.1:6238912-6301439	GRB2
turquoise	NW_017843730.1:9036458-9043619	GRIPAP1
turquoise	NW_017844000.1:10557530-10578729	GSN
turquoise	NW_017844527.1:22396025-22439923	GSR
turquoise	NW_017842794.1:67574101-67642942	GTF2H2
turquoise	NW_017844586.1:6800338-6849363	GTF3C1
turquoise	NW_017844288.1:6837855-6840533	GTPBP2
turquoise	NW_017844586.1:8933067-8948983	GUSB
turquoise	NW_017843160.1:14319644-14355715	GYG1
turquoise	NW_017842632.1:195223-210893	GYS1
turquoise	NW_017844293.1:1100677-1102747	HCAR2
turquoise	NW_017844299.1:3869612-3898831	HCK
turquoise	NW_017844625.1:62482815-62511165	HCLS1
turquoise	NW_017842585.1:6945819-7078395	HERC3
turquoise	NW_017843484.1:210296-216100	HHEX
turquoise	NW_017843875.1:19809472-19810145	HIST1H3A
turquoise	NW_017844458.1:3288604-3290897	HIST2H2BE
turquoise	NW_017843244.1:7759042-7813953	HK1
turquoise	NW_017843658.1:903842-953567	HK2
turquoise	NW_017843712.1:1323033-1323776	HK3
turquoise	NW_017844507.1:11434286-11439966	HLX
turquoise	NW_017842997.1:6690442-6692874	HMGB2
turquoise	NW_017844429.1:71439587-71446751	HMOX1
turquoise	NW_017842549.1:346393-348606	HOMER3
turquoise	NW_017843440.1:24649409-24697209	HSPG2
turquoise	NW_017843730.1:11552447-11700734	HUWE1
turquoise	NW_017843038.1:770125-773594	ICAM3
turquoise	NW_017844355.1:3902280-3961068	ICE1
turquoise	NW_017844625.1:10498543-10524381	IFNAR1
turquoise	NW_017844625.1:10423257-10454209	IFNGR2
turquoise	NW_017844411.1:7140428-7239799	IGF2R
turquoise	NW_017844586.1:3079072-3090089	IGSF6
turquoise	NW_017844527.1:31150328-31191062	IKBKB
turquoise	NW_017843060.1:466911-471574	IKBKG
turquoise	NW_017843467.1:43281-125270	IKZF3
turquoise	NW_017844625.1:10568371-10589942	IL10RB
turquoise	NW_017844263.1:8016716-8071687	IL13RA1
turquoise	NW_017842906.1:7210955-7250344	IL18R1
turquoise	NW_017842906.1:7263694-7292381	IL18RAP
turquoise	NW_017842906.1:535321-550582	IL1B
turquoise	NW_017843983.1:296144-420923	IL1RAP
turquoise	NW_017842906.1:341027-347917	IL1RN
turquoise	NW_017844586.1:6705446-6726124	IL4R
turquoise	NW_017844458.1:383747-433611	IL6R
turquoise	NW_017842906.1:3997695-4116829	INPP4A
turquoise	NW_017843484.1:31127324-31235231	INPP5A
turquoise	NW_017843947.1:8533804-8635241	IQGAP1
turquoise	NW_017844429.1:35535680-35597369	IRAK3
turquoise	NW_017843160.1:31613989-31640007	IRAK4
turquoise	NW_017844527.1:12168473-12250590	IRF2
turquoise	NW_017844586.1:7984538-8009123	ITGAL
turquoise	NW_017844625.1:1192344-1211206	ITGB2
turquoise	NW_017844103.1:1223505-1228696	ITGB7
turquoise	NW_017843484.1:8902587-8923198	ITPRIP
turquoise	NW_017843712.1:42730154-42876592	ITSN2
turquoise	NW_017843160.1:48643399-48787663	JAK2
turquoise	NW_017843875.1:11041691-11160130	JARID2
turquoise	NW_017843700.1:3099038-3101611	JUN
turquoise	NW_017844527.1:30888241-30994607	KAT6A
turquoise	NW_017844625.1:6062932-6109737	KCNJ15
turquoise	NW_017843449.1:2709031-2722548	KCNJ2
turquoise	NW_017842814.1:14951712-15042683	KCTD1
turquoise	NW_017844517.1:5975756-6014909	KCTD12
turquoise	NW_017843658.1:11541186-11595017	KDM3A
turquoise	NW_017842131.1:12107476-12182327	KDM7A
turquoise	NW_017842414.1:66610343-66617186	KHNYN
turquoise	NW_017842696.1:77578209-77664727	KIAA0232
turquoise	NW_017842383.1:4996675-5029846	KIAA0930
turquoise	NW_017843160.1:72355811-72363638	KIAA1161
turquoise	NW_017843712.1:54566076-54664402	KIDINS220
turquoise	NW_017842858.1:1636557-1784586	KIF1B
turquoise	NW_017843453.1:9892883-9954843	KLF7
turquoise	NW_017842806.1:4546978-4801315	KMT2C
turquoise	NW_017843160.1:27501412-27505306	KMT2D
turquoise	NW_017844517.1:32580794-32595546	LAMP1
turquoise	NW_017843255.1:12713752-12767782	LCP1
turquoise	NW_017842391.1:9886301-9928959	LCP2
turquoise	NW_017842414.1:40757811-40774322	LGALS3
turquoise	NW_017842728.1:5-1640	LILRA4
turquoise	NW_017842757.1:3811405-3917223	LITAF
turquoise	NW_017842840.1:1532393-1695893	LMTK2
turquoise	NW_017842794.1:46198099-46291112	LNPEP
turquoise	NW_017844293.1:16333943-16344112	LOC101317703
turquoise	NW_017843440.1:13718141-13719031	LOC101317974
turquoise	NW_017843453.1:892820-895086	LOC101318238
turquoise	NW_017842657.1:5101182-5104819	LOC101322505
turquoise	NW_017842414.1:7782509-7802344	LOC101329058
turquoise	NW_017842545.1:6344807-6385228	LOC101335987
turquoise	NW_017842840.1:2003530-2022058	LOC101338706
turquoise	NW_017842632.1:1073336-1077460	LOC101338969
turquoise	NW_017844429.1:27176909-27184338	LOC109547172
turquoise	NW_017844507.1:20805175-20817052	LOC109547539
turquoise	NW_017844625.1:1213629-1214396	LOC109547804
turquoise	NW_017844625.1:1228729-1232462	LOC109547914
turquoise	NW_017842442.1:2108640-2113837	LOC109548258
turquoise	NW_017842512.1:7121119-7138494	LOC109548421
turquoise	NW_017842605.1:2494894-2501485	LOC109548615
turquoise	NW_017842757.1:9406009-9406776	LOC109548915
turquoise	NW_017842906.1:1561022-1689470	LOC109549293
turquoise	NW_017842945.1:119832-121264	LOC109549342
turquoise	NW_017842971.1:13110997-13240937	LOC109549414
turquoise	NW_017843440.1:5107513-5112134	LOC109550381
turquoise	NW_017843453.1:898499-908851	LOC109550540
turquoise	NW_017843947.1:8743338-8747752	LOC109551822
turquoise	NW_017844012.1:2755553-2759350	LOC109551981
turquoise	NW_017844129.1:2671567-2681473	LOC109552131
turquoise	NW_017844144.1:1944156-1945879	LOC109552153
turquoise	NW_017844293.1:13167243-13170276	LOC109552578
turquoise	NW_017844263.1:7855989-7893676	LONRF3
turquoise	NW_017844355.1:758368-789784	LPCAT1
turquoise	NW_017843018.1:7847803-7903536	LPCAT2
turquoise	NW_017842545.1:5450437-5456192	LPCAT3
turquoise	NW_017844510.1:1155884-1238978	LPIN2
turquoise	NW_017843255.1:12975829-13158675	LRCH1
turquoise	NW_017844100.1:216385-218912	LRG1
turquoise	NW_017844172.1:399496-405781	LRP10
turquoise	NW_017842936.1:95628-99244	LRRC25
turquoise	NW_017844682.1:1780107-1866284	LRRFIP1
turquoise	NW_017842545.1:5107034-5109668	LTBR
turquoise	NW_017844023.1:1489839-1518442	LTF
turquoise	NW_017842452.1:28624985-28731176	LYN
turquoise	NW_017843615.1:804636-990655	LYST
turquoise	NW_017844429.1:38292575-38299045	LYZ
turquoise	NW_017843440.1:12102241-12419774	MACF1
turquoise	NW_017844693.1:5103398-5453374	MAML2
turquoise	NW_017842585.1:18922899-19335803	MAML3
turquoise	NW_017842845.1:793252-794288	MAN2B1
turquoise	NW_017842845.1:780868-781943	MAN2B1
turquoise	NW_017842971.1:3736788-3824846	MAP3K2
turquoise	NW_017842906.1:6602484-6768538	MAP4K4
turquoise	NW_017842580.1:302792-395717	MAPK1
turquoise	NW_017844288.1:1166975-1242649	MAPK14
turquoise	NW_017842414.1:40818165-40833431	MAPK1IP1L
turquoise	NW_017844586.1:7662092-7667543	MAPK3
turquoise	NW_017842794.1:40524762-40530787	MARCKS
turquoise	NW_017843020.1:1094523-1147701	MARK2
turquoise	NW_017843255.1:41558180-41631347	MBD2
turquoise	NW_017844429.1:28843786-28849441	MBD6
turquoise	NW_017844458.1:2763772-2768806	MCL1
turquoise	NW_017842421.1:20011627-20015239	MCSFR
turquoise	NW_017842794.1:47962954-48313662	MCTP1
turquoise	NW_017843947.1:15932169-16169870	MCTP2
turquoise	NW_017844293.1:6379508-6628499	MED13L
turquoise	NW_017844000.1:9986412-10069392	MEGF9
turquoise	NW_017843193.1:10400034-10412815	MFAP1
turquoise	NW_017842421.1:23346718-23363512	MFAP3
turquoise	NW_017843690.1:35525-115827	MFSD14B
turquoise	NW_017842948.1:4146724-4222469	MFSD6
turquoise	NW_017843107.1:213008-307599	MGAM
turquoise	NW_017842906.1:4154874-4251917	MGAT4A
turquoise	NW_017842383.1:1195847-1210372	MIEF1
turquoise	NW_017842696.1:74417903-74428253	MKRN1
turquoise	NW_017842120.1:926057-928574	MMP25
turquoise	NW_017842605.1:2920781-2932925	MNT
turquoise	NW_017844299.1:5552557-5556825	MOCS3
turquoise	NW_017843658.1:576622-581087	MOGS
turquoise	NW_017844510.1:7234472-7261460	MPPE1
turquoise	NW_017844198.1:18399368-18464447	MSN
turquoise	NW_017843440.1:13415922-13458808	MTF1
turquoise	NW_017844586.1:7795737-7799312	MVP
turquoise	NW_017843712.1:5285296-5305928	MXD1
turquoise	NW_017844429.1:71995233-72073993	MYH9
turquoise	NW_017844510.1:1445921-1462255	MYL12B
turquoise	NW_017842605.1:5503428-5574261	MYO18A
turquoise	NW_017843038.1:276099-290585	MYO1F
turquoise	NW_017842794.1:33981023-33984275	MYO5C
turquoise	NW_017844374.1:1836986-1841562	MYO9B
turquoise	NW_017844374.1:1789317-1835080	MYO9B
turquoise	NW_017843018.1:2182043-2229967	N4BP1
turquoise	NW_017843712.1:4346566-4355750	NAGK
turquoise	NW_017844023.1:1163250-1177717	NBEAL2
turquoise	NW_017844586.1:13342939-13357458	NCF1
turquoise	NW_017844429.1:13666600-13701750	NCF2
turquoise	NW_017844028.1:265536-307202	NCKAP1L
turquoise	NW_017842452.1:18590262-18860495	NCOA2
turquoise	NW_017843746.1:10853900-10913717	NCOA3
turquoise	NW_017843806.1:520770-576405	NDEL1
turquoise	NW_017842982.1:5722696-5767216	NDRG1
turquoise	NW_017843196.1:3281358-3406032	NFAT5
turquoise	NW_017843196.1:4438457-4521875	NFATC3
turquoise	NW_017844103.1:1976786-1980486	NFE2
turquoise	NW_017842442.1:1332277-1340624	NFE2L1
turquoise	NW_017843245.1:3447171-3460497	NFIL3
turquoise	NW_017842989.1:294983-313158	NHSL2
turquoise	NW_017843503.1:7477102-7482067	NINJ1
turquoise	NW_017842794.1:90984937-91176502	NIPBL
turquoise	NW_017844374.1:10599-56011	NLRP3
turquoise	NW_017842131.1:42254302-42335557	NOD1
turquoise	NW_017844458.1:5034282-5206024	NOTCH2
turquoise	NW_017844374.1:755227-764047	NOTCH3
turquoise	NW_017842442.1:1607831-1694309	NPEPPS
turquoise	NW_017842632.1:775990-782448	NR1H2
turquoise	NW_017844235.1:151868-156097	NRM
turquoise	NW_017843712.1:946813-1078218	NSD1
turquoise	NW_017844429.1:65884448-65939746	NT5DC3
turquoise	NW_017842414.1:25204700-25414998	NUMB
turquoise	NW_017843476.1:476300-572276	NUP98
turquoise	NW_017842243.1:356370-411066	OGDH
turquoise	NW_017842794.1:7069711-7089066	OGFRL1
turquoise	NW_017844429.1:28962727-28987509	OS9
turquoise	NW_017843746.1:160939-198568	OSBPL2
turquoise	NW_017844023.1:7182265-7277167	OXSR1
turquoise	NW_017842605.1:2722449-2788403	PAFAH1B1
turquoise	NW_017843440.1:21647141-21689664	PAFAH2
turquoise	NW_017843542.1:2579134-2808999	PAM
turquoise	NW_017842794.1:83520857-83688813	PARP8
turquoise	NW_017842414.1:27247862-27420711	PCNX1
turquoise	NW_017844023.1:10287873-10348945	PDCD6IP
turquoise	NW_017844169.1:28606610-28777669	PDE3B
turquoise	NW_017842689.1:5266694-5310840	PDK3
turquoise	NW_017842275.1:8766523-8800412	PDPR
turquoise	NW_017843484.1:19264828-19353710	PDZD8
turquoise	NW_017843440.1:18306384-18325674	PEF1
turquoise	NW_017842414.1:39738365-39918935	PELI2
turquoise	NW_017843021.1:2548198-2549451	PF4
turquoise	NW_017843484.1:3686152-3693318	PGAM1
turquoise	NW_017842858.1:1610579-1625905	PGD
turquoise	NW_017844169.1:3431218-3613973	PHF21A
turquoise	NW_017842580.1:544840-613680	PI4KA
turquoise	NW_017844196.1:7944257-8048625	PICALM
turquoise	NW_017843160.1:5596292-5776744	PIK3CB
turquoise	NW_017843531.1:8402109-8432604	PIK3CG
turquoise	NW_017842840.1:119496-127458	PILRA
turquoise	NW_017844293.1:895684-899426	PITPNM2
turquoise	NW_017842395.1:17140873-17155669	PKM
turquoise	NW_017843145.1:764411-771451	PKN1
turquoise	NW_017843983.1:16633069-16827821	PLD1
turquoise	NW_017843712.1:6608310-6633242	PLEK
turquoise	NW_017843467.1:2925087-2970713	PLEKHM1
turquoise	NW_017842395.1:11071983-11092393	PLEKHO2
turquoise	NW_017844100.1:403986-407818	PLIN3
turquoise	NW_017842858.1:550135-570996	PLOD1
turquoise	NW_017843160.1:12146017-12176896	PLSCR1
turquoise	NW_017844429.1:58167354-58309372	PLXNC1
turquoise	NW_017843193.1:734649-741086	PNP
turquoise	NW_017843010.1:544739-550138	PNPLA6
turquoise	NW_017843806.1:10935-25267	POLR2A
turquoise	NW_017844586.1:14493463-14519770	POR
turquoise	NW_017842696.1:49770915-49857775	PPA2
turquoise	NW_017844429.1:32754233-33001446	PPM1H
turquoise	NW_017844235.1:142366-151303	PPP1R18
turquoise	NW_017844527.1:20922081-20931411	PPP1R3B
turquoise	NW_017843746.1:1804311-1808097	PPP1R3D
turquoise	NW_017844527.1:22496536-22518921	PPP2CB
turquoise	NW_017842632.1:1550449-1614753	PPP2R1A
turquoise	NW_017843582.1:2718402-2801259	PPP2R2A
turquoise	NW_017844429.1:7714138-7793795	PPP2R5A
turquoise	NW_017844510.1:5971319-6026401	PPP4R1
turquoise	NW_017844438.1:292557-402137	PRDM2
turquoise	NW_017843746.1:10175142-10349752	PREX1
turquoise	NW_017842605.1:3408868-3445547	PRPF8
turquoise	NW_017843449.1:6817358-6866718	PRPSAP1
turquoise	NW_017844103.1:1390212-1393811	PRR13
turquoise	NW_017844293.1:16811722-16868140	PRR14L
turquoise	NW_017844169.1:11054342-11138479	PRR5L
turquoise	NW_017842620.1:164661-169541	PRRC2A
turquoise	NW_017844471.1:1182232-1224611	PRRC2B
turquoise	NW_017843244.1:5928050-5957009	PSAP
turquoise	NW_017842414.1:25449728-25527838	PSEN1
turquoise	NW_017844172.1:287600-293497	PSMB5
turquoise	NW_017843712.1:18916318-19010140	PSME4
turquoise	NW_017843255.1:34735534-34810119	PSTPIP2
turquoise	NW_017843440.1:20207704-20224113	PTAFR
turquoise	NW_017842452.1:5885098-5952518	PTDSS1
turquoise	NW_017842131.1:7480132-7570217	PTEN
turquoise	NW_017843582.1:3559500-3583071	PTK2B
turquoise	NW_017843746.1:8861872-8928007	PTPN1
turquoise	NW_017843531.1:4597189-4663670	PTPN12
turquoise	NW_017844510.1:7692667-7767312	PTPN2
turquoise	NW_017842545.1:5429869-5430980	PTPN6
turquoise	NW_017842395.1:19492142-19567149	PTPN9
turquoise	NW_017844507.1:25502115-25625286	PTPRC
turquoise	NW_017843484.1:27764886-27787535	PTPRE
turquoise	NW_017842414.1:44269920-44322944	PYGL
turquoise	NW_017844527.1:27879563-27909593	RAB11FIP1
turquoise	NW_017843712.1:2560866-2585814	RAB11FIP5
turquoise	NW_017843712.1:9457360-9484560	RAB1A
turquoise	NW_017843746.1:3060699-3112240	RAB22A
turquoise	NW_017844510.1:6109643-6204145	RAB31
turquoise	NW_017844429.1:38657520-38706706	RAB3IP
turquoise	NW_017844126.1:1164682-1223418	RAB7A
turquoise	NW_017844429.1:21061896-21727764	RABGAP1L
turquoise	NW_017844429.1:72646564-72657225	RAC2
turquoise	NW_017843823.1:258924-327956	RAF1
turquoise	NW_017842997.1:630672-659061	RALB
turquoise	NW_017842657.1:2977747-3255217	RALGAPA2
turquoise	NW_017843746.1:17926537-18030092	RALGAPB
turquoise	NW_017844471.1:911428-1112587	RAPGEF1
turquoise	NW_017842585.1:2626896-2868888	RAPGEF2
turquoise	NW_017843467.1:377392-380054	RARA
turquoise	NW_017843467.1:361115-377213	RARA
turquoise	NW_017843553.1:932460-937583	RASGRP4
turquoise	NW_017843553.1:930841-932449	RASGRP4
turquoise	NW_017843589.1:8156701-8199695	RASSF2
turquoise	NW_017842131.1:558555-590582	RASSF4
turquoise	NW_017844429.1:2835500-2859791	RASSF5
turquoise	NW_017844172.1:377650-388206	RBM23
turquoise	NW_017842696.1:20800467-20960863	RBM47
turquoise	NW_017843160.1:6347585-6365212	RBP2
turquoise	NW_017844231.1:4845035-4896377	RC3H2
turquoise	NW_017842414.1:1038437-1084421	RCOR1
turquoise	NW_017844429.1:27184447-27243434	RCSD1
turquoise	NW_017843542.1:10637600-10680997	REEP5
turquoise	NW_017843712.1:12911341-12946623	REL
turquoise	NW_017842696.1:23080146-23141109	RELL1
turquoise	NW_017843879.1:11285424-11350654	RFFL
turquoise	NW_017843712.1:865810-867005	RGS14
turquoise	NW_017844586.1:14429094-14440156	RHBDD2
turquoise	NW_017844293.1:1713981-1724006	RHOF
turquoise	NW_017843476.1:451010-463043	RHOG
turquoise	NW_017843875.1:1875231-1915511	RIPK1
turquoise	NW_017843193.1:581318-582713	RNASE6
turquoise	NW_017844527.1:24636364-24650854	RNF122
turquoise	NW_017843303.1:2184054-2283164	RNF130
turquoise	NW_017844293.1:16458221-16542925	RNF185
turquoise	NW_017842452.1:2517179-2599865	RNF19A
turquoise	NW_017844198.1:5129316-5251908	RNF38
turquoise	NW_017844586.1:8166227-8174213	RNF40
turquoise	NW_017843730.1:7737565-7773883	RP2
turquoise	NW_017844458.1:2834536-2914806	RPRD2
turquoise	NW_017843440.1:21299639-21321092	RPS6KA1
turquoise	NW_017843440.1:21293066-21295277	RPS6KA1
[truncated: 384 more rows]
