# Supplementary material for: Transcriptome profiling of blood from common bottlenose dolphins (Tursiops truncatus) in the northern Gulf of Mexico to enhance health assessment capabilities
Source: PLoS One. 2022 Aug 24;17(8):e0272345. doi: 10.1371/journal.pone.0272345 (PMC9401185; doi:10.1371/journal.pone.0272345)
Supplement: S5 Table — (XLSX) [file pone.0272345.s005.xlsx]

## Sheet: Supplemental Table 5
Supplemental Table 5. Genes exhibiting significant (p ≤ 0.05) differential expression between years in BAR, analyzed as a time course.
Locus	Gene Symbol	Sample 1	Sample 2	Sample 1 FPKM	Sample 2 FPKM	log2 fold change	p-value
NW_017844169.1:1637193-1640829	PRG3	2013	2014	111.702	24.2396	-2.20422	0.0144415
NW_017843712.1:56008607-56026401	RSAD2	2013	2014	18.5227	4.93691	-1.90761	0.0144415
NW_017844527.1:29406634-29419252	IDO1	2013	2014	5.54221	1.86503	-1.57126	0.0144415
NW_017843484.1:23413070-23441535	DMBT1	2013	2014	64.8242	23.8688	-1.44141	0.0144415
NW_017844458.1:30430684-30450005	GBP6	2013	2014	46.0519	18.2712	-1.33369	0.0144415
NW_017843947.1:10292720-10305762	ISG20	2013	2014	182.098	73.7669	-1.30367	0.0144415
NW_017843467.1:1052270-1054339	DHX58	2013	2014	21.2358	8.68337	-1.29017	0.0144415
NW_017843467.1:1048541-1051753	DHX58	2013	2014	123.514	52.3783	-1.23764	0.0144415
NW_017844293.1:10401839-10418697	OASL	2013	2014	19.9939	9.22978	-1.11519	0.0144415
NW_017844458.1:30562975-30581227	GBP4	2013	2014	16.2511	7.56454	-1.10321	0.0144415
NW_017844293.1:8664943-8680676	OAS2	2013	2014	22.5924	11.023	-1.03532	0.0144415
NW_017843657.1:12752981-12761285	ATP5L	2013	2014	24.9531	12.5615	-0.990209	0.0144415
NW_017844625.1:85408533-85464560	IFIH1	2013	2014	15.3443	8.07743	-0.925737	0.0402098
NW_017842414.1:66492682-66501970	GZMB	2013	2014	38.6237	21.0319	-0.876903	0.0474699
NW_017843467.1:2292525-2294286	ITGA2B	2013	2014	95.8029	52.353	-0.871797	0.0144415
NW_017843440.1:24100892-24101835	C1QC	2013	2014	44.2391	24.433	-0.856491	0.0330758
NW_017843983.1:3060488-3067658	RTP4	2013	2014	17.4087	9.64688	-0.851676	0.0144415
NW_017844169.1:1547617-1559991	UBE2L6	2013	2014	161.278	89.7047	-0.846292	0.0144415
NW_017843160.1:16371990-16374552	P2RY13	2013	2014	19.5464	10.8813	-0.84506	0.0402098
NW_017844586.1:8299785-8306764	STX1B	2013	2014	65.2782	37.6037	-0.795728	0.0241259
NW_017842632.1:179848-181272	NUCB1	2013	2014	60.9284	35.8059	-0.766919	0.0241259
NW_017843449.1:8344576-8345727	LGALS3BP	2013	2014	175.883	104.803	-0.746938	0.0144415
NW_017843255.1:9913286-10009409	EPSTI1	2013	2014	65.9624	39.5326	-0.738599	0.0330758
NW_017842632.1:1203659-1216970	SIGLEC5	2013	2014	174.928	105.031	-0.735943	0.0241259
NW_017844288.1:5263925-5272398	TREML1	2013	2014	17.0635	10.3541	-0.720707	0.0144415
NW_017844625.1:68830822-68833145	GP5	2013	2014	16.5809	10.255	-0.693192	0.0144415
NW_017844458.1:13591798-13597910	LOC101325006	2013	2014	20.4656	12.7418	-0.683636	0.0241259
NW_017842545.1:5352381-5355578	LAG3	2013	2014	83.8411	52.5014	-0.675301	0.0144415
NW_017844396.1:1570933-1579545	SH3BP2	2013	2014	37.5394	24.0959	-0.63962	0.0241259
NW_017842452.1:32499149-32510940	MCM4	2013	2014	33.0844	21.4565	-0.624737	0.0144415
NW_017842632.1:2992140-2993356	TMEM86B	2013	2014	98.3722	63.8227	-0.624181	0.0144415
NW_017843855.1:35001-40130	FN3K	2013	2014	92.0369	59.7224	-0.623941	0.0144415
NW_017842657.1:327775-328566	HBQ1	2013	2014	379.771	247.222	-0.619325	0.0402098
NW_017842997.1:2497293-2557998	DDX60	2013	2014	18.9888	12.366	-0.618769	0.0474699
NW_017844288.1:12942654-13003736	TRAM2	2013	2014	8.24038	5.41252	-0.606412	0.0474699
NW_017842383.1:4448508-4472905	PARVB	2013	2014	27.1193	17.8185	-0.605946	0.0144415
NW_017842794.1:23358876-23359520	LY6E	2013	2014	485.465	322.415	-0.590448	0.0144415
NW_017843038.1:230040-238525	MARCH2	2013	2014	650.952	432.83	-0.588753	0.0241259
NW_017842794.1:80012260-80020163	GZMA	2013	2014	45.3772	30.4212	-0.576888	0.0474699
NW_017843746.1:2516067-2525175	TUBB1	2013	2014	35.5187	23.8334	-0.575597	0.0330758
NW_017843484.1:1862233-1909174	PDLIM1	2013	2014	198.011	133.969	-0.563685	0.0144415
NW_017843657.1:12309205-12312143	HMBS	2013	2014	152.826	103.698	-0.559503	0.0474699
NW_017843196.1:12994855-13068727	NLRC5	2013	2014	32.2782	22.4023	-0.526914	0.0144415
NW_017842414.1:66839037-66842356	PSME2	2013	2014	271.583	188.83	-0.524304	0.0241259
NW_017844625.1:51691303-51742367	TRAT1	2013	2014	42.3746	61.0094	0.525831	0.0144415
NW_017843503.1:3298555-3301012	GAS1	2013	2014	12.2302	20.5521	0.748842	0.0144415
NW_017844169.1:12205723-12222613	LOC109552262	2013	2014	3.25946	6.18166	0.923363	0.0144415
NW_017842131.1:40813452-40817151	LSM5	2014	2017	21.2354	9.4515	-1.16786	0.0144415
NW_017843657.1:18123490-18127884	TEX12	2014	2017	18.4819	8.74528	-1.07954	0.0144415
NW_017842585.1:34547751-34574778	MSMO1	2014	2017	27.4332	16.47	-0.736087	0.0144415
NW_017843440.1:12466070-12471055	NDUFS5	2014	2017	103.788	62.7474	-0.726018	0.0144415
NW_017843983.1:20126599-20165818	PDCD10	2014	2017	65.83	39.9424	-0.720825	0.0144415
NW_017844625.1:9992927-10002333	ATP5O	2014	2017	100.107	60.9825	-0.715081	0.0144415
NW_017843016.1:21167-25004	CETN2	2014	2017	41.4686	25.7113	-0.689618	0.0330758
NW_017842794.1:57903556-57939866	TMEM167A	2014	2017	14.2022	9.31331	-0.608747	0.0144415
NW_017844458.1:12279961-12293622	ATP5F1	2014	2017	143.078	94.0588	-0.605168	0.0144415
NW_017843712.1:6865925-6883303	C1D	2014	2017	59.2053	39.4067	-0.587285	0.0144415
NW_017843160.1:71734553-71747755	CHMP5	2014	2017	70.1418	46.7187	-0.586274	0.0144415
NW_017844169.1:14287777-14304443	EIF3M	2014	2017	76.6326	52.6825	-0.540633	0.0144415
NW_017844527.1:5289170-5297956	SPCS3	2014	2017	106.586	74.04	-0.525645	0.0144415
NW_017844196.1:14938772-14946490	NDUFC2	2014	2017	177.166	123.701	-0.518248	0.0241259
NW_017843658.1:16414731-16465737	EIF3E	2014	2017	106.778	74.8179	-0.513156	0.0144415
NW_017842131.1:7388358-7440678	ATAD1	2014	2017	26.5134	18.654	-0.507234	0.0241259
NW_017842971.1:9011715-9016744	DBI	2014	2017	174.221	123.031	-0.501898	0.0241259
NW_017843657.1:12799744-12808450	CD3G	2014	2017	144.769	102.774	-0.494285	0.0144415
NW_017844586.1:2669810-2696274	UQCRC2	2014	2017	61.5287	44.3808	-0.471323	0.0241259
NW_017844288.1:10841005-10844653	CUNH6orf141	2014	2017	19.1514	13.8903	-0.463376	0.0402098
NW_017843303.1:21109-35831	TRIM58	2014	2017	29.2846	41.3113	0.496392	0.0402098
NW_017844126.1:1903853-1911071	MGLL	2014	2017	8.5413	12.2324	0.518179	0.0330758
NW_017843806.1:10935-25267	POLR2A	2014	2017	10.5403	15.1577	0.524131	0.0402098
NW_017842383.1:4448508-4472905	PARVB	2014	2017	17.8185	25.9119	0.540236	0.0241259
NW_017843160.1:48463866-48518773	RCL1	2014	2017	36.7141	53.5301	0.544015	0.0402098
NW_017844458.1:6973111-6976465	FAM46C	2014	2017	56.3294	85.3291	0.599149	0.0144415
NW_017842605.1:8721857-8723775	CCL2	2014	2017	74.2906	112.581	0.599708	0.0330758
NW_017844288.1:5263925-5272398	TREML1	2014	2017	10.3541	15.7469	0.604859	0.0144415
NW_017844625.1:68830822-68833145	GP5	2014	2017	10.255	15.8412	0.627351	0.0144415
NW_017844682.1:3178144-3696380	AGAP1	2014	2017	6.43689	10.0774	0.646683	0.0144415
NW_017843807.1:2650580-2686888	ITGB3	2014	2017	11.6157	18.4096	0.664387	0.0144415
NW_017844693.1:4216818-4246650	ENDOD1	2014	2017	7.51419	12.4271	0.725795	0.0144415
NW_017842632.1:2992140-2993356	TMEM86B	2014	2017	63.8227	107.429	0.751248	0.0144415
NW_017844586.1:8299785-8306764	STX1B	2014	2017	37.6037	65.1604	0.79312	0.0144415
NW_017843467.1:2292525-2294286	ITGA2B	2014	2017	52.353	93.142	0.831159	0.0144415
NW_017843193.1:7055608-7071300	THBS1	2017	2018	14.1605	6.22477	-1.18578	0.0144415
NW_017844458.1:6973111-6976465	FAM46C	2017	2018	85.3291	48.305	-0.820866	0.0144415
NW_017844682.1:3178144-3696380	AGAP1	2017	2018	10.0774	5.93572	-0.763626	0.0144415
NW_017842131.1:16384399-16414335	BPGM	2017	2018	95.2363	56.4221	-0.755251	0.0144415
NW_017843303.1:21109-35831	TRIM58	2017	2018	41.3113	25.2387	-0.710901	0.0144415
NW_017844169.1:13349833-13383104	LOC101338055	2017	2018	64.3622	40.6954	-0.661347	0.0144415
NW_017843657.1:12309205-12312143	HMBS	2017	2018	134.147	87.4305	-0.61761	0.0144415
NW_017842632.1:2992140-2993356	TMEM86B	2017	2018	107.429	70.9625	-0.598261	0.0144415
NW_017844693.1:4216818-4246650	ENDOD1	2017	2018	12.4271	8.47288	-0.55256	0.0330758
NW_017842185.1:7174042-7184539	SSR2	2017	2018	155.583	204.74	0.396109	0.0402098
NW_017842971.1:9011715-9016744	DBI	2017	2018	123.031	174.22	0.501889	0.0144415
NW_017844527.1:27983185-27985427	EIF4EBP1	2017	2018	85.6335	121.913	0.509608	0.0144415
NW_017844438.1:5069673-5073185	CAMK2N1	2017	2018	25.4148	36.6561	0.528388	0.0402098
NW_017844288.1:10841005-10844653	CUNH6orf141	2017	2018	13.8903	20.5927	0.568058	0.0144415
NW_017843440.1:18453615-18460269	SERINC2	2017	2018	29.9366	46.4723	0.63446	0.0241259
NW_017843947.1:10292720-10305762	ISG20	2017	2018	63.7505	99.8741	0.647674	0.0330758
NW_017842545.1:5352381-5355578	LAG3	2017	2018	41.7124	68.3083	0.711584	0.0144415
NW_017842395.1:6465228-6470844	GCNT3	2017	2018	12.0609	19.9209	0.723953	0.0144415
NW_017842131.1:21238872-21241059	HILPDA	2017	2018	13.5164	25.2112	0.899355	0.0144415
NW_017842131.1:70473619-70569426	ABCB1	2017	2018	4.53716	9.18608	1.01766	0.0144415
NW_017844458.1:945375-946935	S100A4	2017	2018	34.508	79.2259	1.19904	0.0144415
