# Supplementary material for: Transcriptome profiling of blood from common bottlenose dolphins (Tursiops truncatus) in the northern Gulf of Mexico to enhance health assessment capabilities
Source: PLoS One. 2022 Aug 24;17(8):e0272345. doi: 10.1371/journal.pone.0272345 (PMC9401185; doi:10.1371/journal.pone.0272345)
Supplement: S6 Table — (XLSX) [file pone.0272345.s006.xlsx]

## Sheet: Supplemental Table 6
Supplemental Table 6. Genes exhibiting significant (p ≤ 0.05) differential expression between years in BAR, all pairwise comparisons analyzed.
Locus	Gene Symbol	Sample 1	Sample 2	Sample 1 FPKM	Sample 2 FPKM	log2 fold change	p-value
NW_017844169.1:1637193-1640829	PRG3	2013	2014	111.702	24.2396	-2.20422	0.0122449
NW_017843712.1:56008607-56026401	RSAD2	2013	2014	18.5227	4.93691	-1.90761	0.0122449
NW_017844527.1:29406634-29419252	IDO1	2013	2014	5.54221	1.86503	-1.57126	0.0122449
NW_017843484.1:23413070-23441535	DMBT1	2013	2014	64.8242	23.8688	-1.44141	0.0122449
NW_017844458.1:30430684-30450005	GBP6	2013	2014	46.0519	18.2712	-1.33369	0.0122449
NW_017843947.1:10292720-10305762	ISG20	2013	2014	182.098	73.7669	-1.30367	0.0122449
NW_017843467.1:1052270-1054339	DHX58	2013	2014	21.2358	8.68337	-1.29017	0.0122449
NW_017843467.1:1048541-1051753	DHX58	2013	2014	123.514	52.3783	-1.23764	0.0122449
NW_017844293.1:10401839-10418697	OASL	2013	2014	19.9939	9.22978	-1.11519	0.0122449
NW_017844458.1:30562975-30581227	GBP4	2013	2014	16.2511	7.56454	-1.10321	0.0122449
NW_017842794.1:42549857-42551929	FAM26F	2013	2014	19.2085	9.37201	-1.03532	0.0459182
NW_017844293.1:8664943-8680676	OAS2	2013	2014	22.5924	11.023	-1.03532	0.0122449
NW_017843657.1:12752981-12761285	ATP5L	2013	2014	24.9531	12.5615	-0.990209	0.0122449
NW_017844625.1:85408533-85464560	IFIH1	2013	2014	15.3443	8.07743	-0.925737	0.0336133
NW_017842414.1:66492682-66501970	GZMB	2013	2014	38.6237	21.0319	-0.876903	0.0399785
NW_017843467.1:2292525-2294286	ITGA2B	2013	2014	95.8029	52.353	-0.871797	0.0122449
NW_017843440.1:24100892-24101835	C1QC	2013	2014	44.2391	24.433	-0.856491	0.0274724
NW_017843983.1:3060488-3067658	RTP4	2013	2014	17.4087	9.64688	-0.851676	0.0122449
NW_017844169.1:1547617-1559991	UBE2L6	2013	2014	161.278	89.7047	-0.846292	0.0122449
NW_017843160.1:16371990-16374552	P2RY13	2013	2014	19.5464	10.8813	-0.84506	0.0336133
NW_017844586.1:8299785-8306764	STX1B	2013	2014	65.2782	37.6037	-0.795728	0.0204081
NW_017843440.1:18453615-18460269	SERINC2	2013	2014	36.4621	21.0993	-0.789198	0.0459182
NW_017842632.1:179848-181272	NUCB1	2013	2014	60.9284	35.8059	-0.766919	0.0204081
NW_017843449.1:8344576-8345727	LGALS3BP	2013	2014	175.883	104.803	-0.746938	0.0122449
NW_017843255.1:9913286-10009409	EPSTI1	2013	2014	65.9624	39.5326	-0.738599	0.0274724
NW_017842632.1:1203659-1216970	SIGLEC5	2013	2014	174.928	105.031	-0.735943	0.0204081
NW_017844288.1:5263925-5272398	TREML1	2013	2014	17.0635	10.3541	-0.720707	0.0122449
NW_017844625.1:68830822-68833145	GP5	2013	2014	16.5809	10.255	-0.693192	0.0122449
NW_017844458.1:13591798-13597910	LOC101325006	2013	2014	20.4656	12.7418	-0.683636	0.0204081
NW_017842545.1:5352381-5355578	LAG3	2013	2014	83.8411	52.5014	-0.675301	0.0122449
NW_017844396.1:1570933-1579545	SH3BP2	2013	2014	37.5394	24.0959	-0.63962	0.0204081
NW_017842452.1:32499149-32510940	MCM4	2013	2014	33.0844	21.4565	-0.624737	0.0122449
NW_017842632.1:2992140-2993356	TMEM86B	2013	2014	98.3722	63.8227	-0.624181	0.0122449
NW_017843855.1:35001-40130	FN3K	2013	2014	92.0369	59.7224	-0.623941	0.0122449
NW_017842657.1:327775-328566	HBQ1	2013	2014	379.771	247.222	-0.619325	0.0336133
NW_017842997.1:2497293-2557998	DDX60	2013	2014	18.9888	12.366	-0.618769	0.0399785
NW_017844288.1:12942654-13003736	TRAM2	2013	2014	8.24038	5.41252	-0.606412	0.0399785
NW_017842383.1:4448508-4472905	PARVB	2013	2014	27.1193	17.8185	-0.605946	0.0122449
NW_017842794.1:23358876-23359520	LY6E	2013	2014	485.465	322.415	-0.590448	0.0122449
NW_017843038.1:230040-238525	MARCH2	2013	2014	650.952	432.83	-0.588753	0.0204081
NW_017843712.1:56033968-56049243	CMPK2	2013	2014	29.9673	20.0183	-0.58207	0.0459182
NW_017842794.1:80012260-80020163	GZMA	2013	2014	45.3772	30.4212	-0.576888	0.0399785
NW_017843746.1:2516067-2525175	TUBB1	2013	2014	35.5187	23.8334	-0.575597	0.0274724
NW_017843484.1:1862233-1909174	PDLIM1	2013	2014	198.011	133.969	-0.563685	0.0122449
NW_017843657.1:12309205-12312143	HMBS	2013	2014	152.826	103.698	-0.559503	0.0399785
NW_017843196.1:12994855-13068727	NLRC5	2013	2014	32.2782	22.4023	-0.526914	0.0122449
NW_017842414.1:66839037-66842356	PSME2	2013	2014	271.583	188.83	-0.524304	0.0204081
NW_017843875.1:3847510-3981615	F13A1	2013	2014	44.2712	30.9738	-0.515319	0.0459182
NW_017844625.1:51691303-51742367	TRAT1	2013	2014	42.3746	61.0094	0.525831	0.0122449
NW_017843503.1:3298555-3301012	GAS1	2013	2014	12.2302	20.5521	0.748842	0.0122449
NW_017844169.1:12205723-12222613	LOC109552262	2013	2014	3.25946	6.18166	0.923363	0.0122449
NW_017844169.1:1637193-1640829	PRG3	2013	2017	111.702	23.8442	-2.22794	0.0122449
NW_017843712.1:56008607-56026401	RSAD2	2013	2017	18.5227	5.20321	-1.83182	0.0122449
NW_017843051.1:1810766-1840126	IL15RA	2013	2017	7.7517	2.21199	-1.80917	0.0122449
NW_017844517.1:6054257-6068271	ACOD1	2013	2017	5.29497	1.64111	-1.68995	0.0122449
NW_017843467.1:1052270-1054339	DHX58	2013	2017	21.2358	7.33486	-1.53366	0.0122449
NW_017843947.1:10292720-10305762	ISG20	2013	2017	182.098	63.7505	-1.51421	0.0122449
NW_017844458.1:30430684-30450005	GBP6	2013	2017	46.0519	18.2343	-1.3366	0.0122449
NW_017843484.1:23413070-23441535	DMBT1	2013	2017	64.8242	27.933	-1.21456	0.0122449
NW_017843467.1:1048541-1051753	DHX58	2013	2017	123.514	55.9044	-1.14365	0.0122449
NW_017843983.1:3060488-3067658	RTP4	2013	2017	17.4087	8.45569	-1.04182	0.0122449
NW_017842794.1:42549857-42551929	FAM26F	2013	2017	19.2085	9.36021	-1.03713	0.0204081
NW_017843440.1:24100892-24101835	C1QC	2013	2017	44.2391	21.6809	-1.0289	0.0122449
NW_017844625.1:85408533-85464560	IFIH1	2013	2017	15.3443	7.52015	-1.02887	0.0122449
NW_017842545.1:5352381-5355578	LAG3	2013	2017	83.8411	41.7124	-1.00718	0.0122449
NW_017843255.1:9913286-10009409	EPSTI1	2013	2017	65.9624	33.0408	-0.997396	0.0122449
NW_017844293.1:8664943-8680676	OAS2	2013	2017	22.5924	11.33	-0.99569	0.0122449
NW_017844458.1:945375-946935	S100A4	2013	2017	68.5392	34.508	-0.989999	0.0122449
NW_017844293.1:10401839-10418697	OASL	2013	2017	19.9939	10.148	-0.978367	0.0122449
NW_017843160.1:16371990-16374552	P2RY13	2013	2017	19.5464	10.0497	-0.959753	0.0122449
NW_017842185.1:4927293-4936503	SLAMF8	2013	2017	20.5702	10.7329	-0.938513	0.0122449
NW_017843440.1:24108004-24110914	C1QA	2013	2017	54.2971	29.6817	-0.871303	0.0122449
NW_017844510.1:7326556-7336689	TUBB6	2013	2017	9.68441	5.30131	-0.869315	0.0459182
NW_017844169.1:1547617-1559991	UBE2L6	2013	2017	161.278	88.3034	-0.869007	0.0122449
NW_017842414.1:2732149-2765963	WARS	2013	2017	87.5218	48.9441	-0.838508	0.0274724
NW_017843255.1:45685438-45700636	SEC11C	2013	2017	48.9471	27.5223	-0.830624	0.0122449
NW_017842794.1:80012260-80020163	GZMA	2013	2017	45.3772	26.0767	-0.799206	0.0122449
NW_017842632.1:1203659-1216970	SIGLEC5	2013	2017	174.928	100.566	-0.798623	0.0122449
NW_017843160.1:28383558-28420182	RPAP3	2013	2017	11.1749	6.53955	-0.773002	0.0274724
NW_017843712.1:36684744-36697618	DPY30	2013	2017	88.2076	52.3227	-0.753465	0.0204081
NW_017842782.1:142461-146354	NDUFS8	2013	2017	62.8364	37.3224	-0.751559	0.0122449
NW_017842580.1:180215-182095	CHCHD10	2013	2017	74.2956	44.2215	-0.74853	0.0122449
NW_017844625.1:94545619-94561029	NMI	2013	2017	70.2422	42.0737	-0.73942	0.0122449
NW_017842414.1:66839037-66842356	PSME2	2013	2017	271.583	162.674	-0.739404	0.0122449
NW_017844129.1:540530-547634	NUDT1	2013	2017	70.8775	42.5539	-0.736035	0.0274724
NW_017842414.1:66492682-66501970	GZMB	2013	2017	38.6237	23.4173	-0.721909	0.0336133
NW_017842395.1:6465228-6470844	GCNT3	2013	2017	19.8634	12.0609	-0.71978	0.0122449
NW_017844293.1:15555250-15557249	UQCR10	2013	2017	140.319	85.3711	-0.716894	0.0204081
NW_017844231.1:3591998-3651020	PSMB7	2013	2017	58.3955	35.5927	-0.714275	0.0122449
NW_017842794.1:10317450-10323112	COX7A2	2013	2017	309.815	189.344	-0.710399	0.0122449
NW_017842585.1:16190892-16193192	H2AFZ	2013	2017	191.012	117.409	-0.702119	0.0122449
NW_017844299.1:4056750-4066400	IRF4	2013	2017	13.5754	8.37834	-0.696262	0.0122449
NW_017843879.1:9560790-9564342	MRM1	2013	2017	32.3406	20.0642	-0.688724	0.0399785
NW_017844396.1:1570933-1579545	SH3BP2	2013	2017	37.5394	23.3172	-0.687014	0.0122449
NW_017844407.1:13965-14879	MT2A	2013	2017	227.16	141.444	-0.683482	0.0336133
NW_017844625.1:9992927-10002333	ATP5O	2013	2017	97.4272	60.9825	-0.67593	0.0122449
NW_017843476.1:125117-130170	TRIM21	2013	2017	54.1448	34.0049	-0.671082	0.0122449
NW_017842794.1:23358876-23359520	LY6E	2013	2017	485.465	306.276	-0.664536	0.0122449
NW_017844458.1:30562975-30581227	GBP4	2013	2017	16.2511	10.2527	-0.664531	0.0336133
NW_017842971.1:9011715-9016744	DBI	2013	2017	194.338	123.031	-0.659551	0.0122449
NW_017843746.1:13627959-13657456	MYBL2	2013	2017	13.8646	8.7798	-0.659148	0.0204081
NW_017844198.1:7516555-7540780	NANS	2013	2017	68.4765	43.6189	-0.650654	0.0122449
NW_017842989.1:3737461-3741800	COX7B	2013	2017	339.516	218.828	-0.63368	0.0122449
NW_017844169.1:28881129-28893452	PSMA1	2013	2017	94.6142	61.7141	-0.616458	0.0122449
NW_017844458.1:13591798-13597910	LOC101325006	2013	2017	20.4656	13.4078	-0.61013	0.0204081
NW_017844510.1:5705680-5731335	NDUFV2	2013	2017	107.553	71.1565	-0.595977	0.0122449
NW_017844288.1:10841005-10844653	CUNH6orf141	2013	2017	20.9896	13.8903	-0.595596	0.0122449
NW_017842414.1:187550-192260	ARP5MPL	2013	2017	461.177	306.176	-0.590957	0.0122449
NW_017842414.1:28649110-28663775	ERH	2013	2017	103.755	68.9627	-0.589288	0.0204081
NW_017843879.1:6083961-6088474	MRPS23	2013	2017	57.6149	38.5329	-0.580353	0.0274724
NW_017842452.1:32499149-32510940	MCM4	2013	2017	33.0844	22.139	-0.579563	0.0122449
NW_017843657.1:12306985-12308892	H2AFX	2013	2017	38.23	25.6221	-0.577315	0.0122449
NW_017843449.1:8344576-8345727	LGALS3BP	2013	2017	175.883	118.012	-0.575681	0.0122449
NW_017844196.1:14938772-14946490	NDUFC2	2013	2017	184.216	123.701	-0.574545	0.0122449
NW_017843712.1:551435-555438	NHP2	2013	2017	72.7434	48.8506	-0.57444	0.0459182
NW_017843712.1:56033968-56049243	CMPK2	2013	2017	29.9673	20.2439	-0.5659	0.0204081
NW_017842395.1:21578753-21585822	PSMA4	2013	2017	104.43	70.845	-0.559803	0.0122449
NW_017844169.1:1436060-1437819	SELENOH	2013	2017	173.391	118.961	-0.543544	0.0274724
NW_017842185.1:7143197-7144873	LAMTOR2	2013	2017	79.5222	54.8188	-0.536688	0.0122449
NW_017844198.1:6007623-6016977	GRHPR	2013	2017	32.5282	22.4319	-0.53614	0.0459182
NW_017844263.1:7537516-7540442	SLC25A5	2013	2017	96.2628	66.4315	-0.535111	0.0204081
NW_017842185.1:4040215-4057739	UFC1	2013	2017	73.2973	50.7559	-0.530183	0.0274724
NW_017843449.1:5631042-5635453	RPL38	2013	2017	717.572	497.496	-0.528438	0.0336133
NW_017844411.1:40945-58813	PSMB1	2013	2017	137.98	95.826	-0.525969	0.0122449
NW_017844012.1:871947-896108	SPCS2	2013	2017	105.635	73.7958	-0.517482	0.0204081
NW_017844304.1:137150-141612	SHARPIN	2013	2017	124.199	86.8776	-0.515597	0.0204081
NW_017843484.1:7588703-7589212	LOC101315466	2013	2017	698.078	489.231	-0.512871	0.0122449
NW_017842549.1:352658-357368	COPE	2013	2017	66.5916	46.8223	-0.508144	0.0122449
NW_017844586.1:2669810-2696274	UQCRC2	2013	2017	63.0316	44.3808	-0.506139	0.0274724
NW_017844458.1:12279961-12293622	ATP5F1	2013	2017	133.539	94.0588	-0.505629	0.0274724
NW_017842131.1:7388358-7440678	ATAD1	2013	2017	26.3142	18.654	-0.496356	0.0336133
NW_017843983.1:3691529-3706922	DNAJB11	2013	2017	42.1423	29.8911	-0.495552	0.0399785
NW_017844625.1:1833817-1838909	PKXK	2013	2017	226.5	160.877	-0.493555	0.0274724
NW_017844144.1:652966-657221	MANF	2013	2017	96.0221	68.3802	-0.489787	0.0122449
NW_017842982.1:12291214-12299193	NDUFB9	2013	2017	212.795	152.117	-0.484284	0.0122449
NW_017842421.1:11568460-11615520	CYSTM1	2013	2017	265.951	190.289	-0.482967	0.0399785
NW_017843553.1:4234120-4258860	PEPD	2013	2017	85.348	61.1168	-0.481787	0.0399785
NW_017842185.1:116431-158945	TMCO1	2013	2017	87.9601	63.54	-0.469185	0.0274724
NW_017843360.1:869797-871324	CCDC85B	2013	2017	61.7106	44.6177	-0.467903	0.0459182
NW_017842545.1:2548183-2555096	FKBP4	2013	2017	37.8593	27.4943	-0.461512	0.0122449
NW_017843658.1:570709-573539	INO80B	2013	2017	87.3017	63.4208	-0.461054	0.0274724
NW_017842907.1:190314-192709	RPS6KA4	2013	2017	45.2634	32.979	-0.456799	0.0336133
NW_017844458.1:13950558-13978268	PSMA5	2013	2017	146.018	107.059	-0.447741	0.0122449
NW_017842421.1:11947185-11948971	NDUFA2	2013	2017	591.966	436.94	-0.43808	0.0204081
NW_017844023.1:11318508-11358757	CMTM6	2013	2017	58.4068	78.2749	0.422412	0.0336133
NW_017844293.1:12415469-12512567	GRK3	2013	2017	8.83511	12.749	0.529063	0.0204081
NW_017844458.1:6973111-6976465	FAM46C	2013	2017	58.2338	85.3291	0.551181	0.0122449
NW_017843193.1:7055608-7071300	THBS1	2013	2017	9.58564	14.1605	0.562928	0.0122449
NW_017843582.1:3435828-3457507	TRIM35	2013	2017	5.73874	8.63572	0.589582	0.0274724
NW_017843255.1:27810696-27882865	USP12	2013	2017	8.40723	12.6874	0.593691	0.0122449
NW_017842414.1:1509378-1557834	DYNC1H1	2013	2017	5.63958	8.55356	0.600936	0.0122449
NW_017843255.1:34600296-34718876	EPG5	2013	2017	6.56693	10.6193	0.693403	0.0122449
NW_017842794.1:46198099-46291112	LNPEP	2013	2017	3.9218	6.43042	0.713397	0.0204081
NW_017844169.1:1637193-1640829	PRG3	2013	2018	111.702	19.1721	-2.54257	0.0122449
NW_017843712.1:56008607-56026401	RSAD2	2013	2018	18.5227	5.78297	-1.67941	0.0122449
NW_017842421.1:18924832-18926875	ADRB2	2013	2018	5.2632	2.09035	-1.3322	0.0122449
NW_017842131.1:64237991-64271957	TSPAN13	2013	2018	9.08889	4.52653	-1.0057	0.0399785
NW_017844458.1:30430684-30450005	GBP6	2013	2018	46.0519	23.0699	-0.997252	0.0122449
NW_017843440.1:24108004-24110914	C1QA	2013	2018	54.2971	27.7261	-0.96963	0.0122449
NW_017843467.1:1048541-1051753	DHX58	2013	2018	123.514	63.2778	-0.964909	0.0122449
NW_017843440.1:24100892-24101835	C1QC	2013	2018	44.2391	22.7341	-0.960466	0.0204081
NW_017843947.1:10292720-10305762	ISG20	2013	2018	182.098	96.8613	-0.910722	0.0122449
NW_017843983.1:3060488-3067658	RTP4	2013	2018	17.4087	9.30517	-0.903706	0.0122449
NW_017844198.1:7435116-7468837	HEMGN	2013	2018	33.2644	17.8672	-0.896667	0.0122449
NW_017842585.1:8021755-8142435	SNCA	2013	2018	146.685	78.8293	-0.89592	0.0122449
NW_017843255.1:9913286-10009409	EPSTI1	2013	2018	65.9624	35.525	-0.89281	0.0122449
NW_017843255.1:15244901-15294871	RCBTB1	2013	2018	49.5324	26.8127	-0.885457	0.0122449
NW_017844293.1:8664943-8680676	OAS2	2013	2018	22.5924	12.2548	-0.882486	0.0122449
NW_017844293.1:10401839-10418697	OASL	2013	2018	19.9939	10.8683	-0.879431	0.0122449
NW_017844458.1:30562975-30581227	GBP4	2013	2018	16.2511	8.8975	-0.869061	0.0204081
NW_017844169.1:13349833-13383104	LOC101338055	2013	2018	74.0974	40.6358	-0.866673	0.0336133
NW_017844288.1:12942654-13003736	TRAM2	2013	2018	8.24038	4.59634	-0.842227	0.0122449
NW_017842858.1:4710491-4716666	RPL22	2013	2018	326.005	182.65	-0.83581	0.0204081
NW_017843746.1:13627959-13657456	MYBL2	2013	2018	13.8646	7.88508	-0.81421	0.0122449
NW_017843657.1:12309205-12312143	HMBS	2013	2018	152.826	88.2009	-0.793026	0.0122449
NW_017843875.1:21150028-21159280	TRIM10	2013	2018	15.9561	9.40277	-0.762953	0.0122449
NW_017843712.1:56033968-56049243	CMPK2	2013	2018	29.9673	17.8416	-0.74814	0.0122449
NW_017842583.1:6043415-6052778	CA3	2013	2018	132.155	80.3993	-0.716982	0.0122449
NW_017842131.1:16384399-16414335	BPGM	2013	2018	91.8968	56.7685	-0.694925	0.0122449
NW_017842452.1:32499149-32510940	MCM4	2013	2018	33.0844	20.5358	-0.688007	0.0122449
NW_017842782.1:648995-701567	CPT1A	2013	2018	28.0338	17.4741	-0.681953	0.0122449
NW_017842414.1:32437731-32555618	SPTB	2013	2018	21.3251	13.4948	-0.660152	0.0459182
NW_017843875.1:194344-212046	IRF4	2013	2018	26.9527	17.0928	-0.657037	0.0122449
NW_017842421.1:6643483-6658878	SKP1	2013	2018	1142.02	724.57	-0.656384	0.0122449
NW_017843303.1:21109-35831	TRIM58	2013	2018	39.4793	25.0803	-0.654541	0.0122449
NW_017843503.1:2726793-2739458	ISCA1	2013	2018	554.98	356.681	-0.637801	0.0122449
NW_017842997.1:2497293-2557998	DDX60	2013	2018	18.9888	12.2465	-0.632774	0.0274724
NW_017843154.1:10506-15992	HES4	2013	2018	67.9511	43.9432	-0.628857	0.0122449
NW_017842657.1:327775-328566	HBQ1	2013	2018	379.771	245.655	-0.628495	0.0204081
NW_017843449.1:8344576-8345727	LGALS3BP	2013	2018	175.883	114.203	-0.623012	0.0122449
NW_017843193.1:7055608-7071300	THBS1	2013	2018	9.58564	6.26916	-0.612601	0.0274724
NW_017842442.1:2071733-2076805	RPL23	2013	2018	717.695	474.183	-0.597929	0.0122449
NW_017844144.1:9076-27146	IFRD2	2013	2018	335.562	222.691	-0.591534	0.0399785
NW_017842605.1:6084928-6091266	IFT20	2013	2018	57.5981	38.2441	-0.590783	0.0399785
NW_017844100.1:209964-214471	PLIN5	2013	2018	71.4458	47.5684	-0.586847	0.0336133
NW_017843193.1:9982620-9993529	CCNDBP1	2013	2018	248.845	168.308	-0.564143	0.0204081
NW_017844586.1:884436-890361	RPS15A	2013	2018	914.679	627.758	-0.543057	0.0336133
NW_017842414.1:66839037-66842356	PSME2	2013	2018	271.583	188.508	-0.526767	0.0204081
NW_017842989.1:3737461-3741800	COX7B	2013	2018	339.516	239.76	-0.501887	0.0274724
NW_017842131.1:40813452-40817151	LSM5	2014	2017	21.2354	9.4515	-1.16786	0.0122449
NW_017843657.1:18123490-18127884	TEX12	2014	2017	18.4819	8.74528	-1.07954	0.0122449
NW_017842585.1:34547751-34574778	MSMO1	2014	2017	27.4332	16.47	-0.736087	0.0122449
NW_017843440.1:12466070-12471055	NDUFS5	2014	2017	103.788	62.7474	-0.726018	0.0122449
NW_017843983.1:20126599-20165818	PDCD10	2014	2017	65.83	39.9424	-0.720825	0.0122449
NW_017844625.1:9992927-10002333	ATP5O	2014	2017	100.107	60.9825	-0.715081	0.0122449
NW_017843016.1:21167-25004	CETN2	2014	2017	41.4686	25.7113	-0.689618	0.0274724
NW_017842794.1:57903556-57939866	TMEM167A	2014	2017	14.2022	9.31331	-0.608747	0.0122449
NW_017844458.1:12279961-12293622	ATP5F1	2014	2017	143.078	94.0588	-0.605168	0.0122449
NW_017843712.1:6865925-6883303	C1D	2014	2017	59.2053	39.4067	-0.587285	0.0122449
NW_017843160.1:71734553-71747755	CHMP5	2014	2017	70.1418	46.7187	-0.586274	0.0122449
NW_017844169.1:14287777-14304443	EIF3M	2014	2017	76.6326	52.6825	-0.540633	0.0122449
NW_017844527.1:5289170-5297956	SPCS3	2014	2017	106.586	74.04	-0.525645	0.0122449
NW_017844196.1:14938772-14946490	NDUFC2	2014	2017	177.166	123.701	-0.518248	0.0204081
NW_017843658.1:16414731-16465737	EIF3E	2014	2017	106.778	74.8179	-0.513156	0.0122449
NW_017842131.1:7388358-7440678	ATAD1	2014	2017	26.5134	18.654	-0.507234	0.0204081
NW_017842971.1:9011715-9016744	DBI	2014	2017	174.221	123.031	-0.501898	0.0204081
NW_017843657.1:12799744-12808450	CD3G	2014	2017	144.769	102.774	-0.494285	0.0122449
NW_017844586.1:2669810-2696274	UQCRC2	2014	2017	61.5287	44.3808	-0.471323	0.0204081
NW_017844288.1:10841005-10844653	CUNH6orf141	2014	2017	19.1514	13.8903	-0.463376	0.0336133
NW_017843303.1:21109-35831	TRIM58	2014	2017	29.2846	41.3113	0.496392	0.0336133
NW_017844126.1:1903853-1911071	MGLL	2014	2017	8.5413	12.2324	0.518179	0.0274724
NW_017843806.1:10935-25267	POLR2A	2014	2017	10.5403	15.1577	0.524131	0.0336133
NW_017842383.1:4448508-4472905	PARVB	2014	2017	17.8185	25.9119	0.540236	0.0204081
NW_017843160.1:48463866-48518773	RCL1	2014	2017	36.7141	53.5301	0.544015	0.0336133
NW_017844458.1:6973111-6976465	FAM46C	2014	2017	56.3294	85.3291	0.599149	0.0122449
NW_017842605.1:8721857-8723775	CCL2	2014	2017	74.2906	112.581	0.599708	0.0274724
NW_017844288.1:5263925-5272398	TREML1	2014	2017	10.3541	15.7469	0.604859	0.0122449
NW_017844625.1:68830822-68833145	GP5	2014	2017	10.255	15.8412	0.627351	0.0122449
NW_017844682.1:3178144-3696380	AGAP1	2014	2017	6.43689	10.0774	0.646683	0.0122449
NW_017843807.1:2650580-2686888	ITGB3	2014	2017	11.6157	18.4096	0.664387	0.0122449
NW_017844693.1:4216818-4246650	ENDOD1	2014	2017	7.51419	12.4271	0.725795	0.0122449
NW_017842632.1:2992140-2993356	TMEM86B	2014	2017	63.8227	107.429	0.751248	0.0122449
NW_017844586.1:8299785-8306764	STX1B	2014	2017	37.6037	65.1604	0.79312	0.0122449
NW_017843467.1:2292525-2294286	ITGA2B	2014	2017	52.353	93.142	0.831159	0.0122449
NW_017844169.1:12205723-12222613	LOC109552262	2014	2018	6.18166	3.2036	-0.948299	0.0122449
NW_017843193.1:7055608-7071300	THBS1	2014	2018	12.0004	6.26916	-0.93674	0.0122449
NW_017842414.1:45352014-45353342	RPL36AL	2014	2018	87.0098	50.8899	-0.773798	0.0336133
NW_017843657.1:8133273-8140428	NRGN	2014	2018	92.8337	130.499	0.491323	0.0274724
NW_017843484.1:1862233-1909174	PDLIM1	2014	2018	133.969	189.949	0.503713	0.0274724
NW_017844527.1:27983185-27985427	EIF4EBP1	2014	2018	79.0621	120.016	0.602171	0.0204081
NW_017844507.1:11434286-11439966	HLX	2014	2018	29.3015	44.512	0.603222	0.0122449
NW_017842605.1:8721857-8723775	CCL2	2014	2018	74.2906	158.206	1.09055	0.0122449
NW_017843440.1:18453615-18460269	SERINC2	2014	2018	21.0993	46.3049	1.13397	0.0122449
NW_017842131.1:38260852-38357958	SEPT7	2014	2018	5.04136	0		0.0122449
NW_017843193.1:7055608-7071300	THBS1	2017	2018	14.1605	6.26916	-1.17553	0.0122449
NW_017844458.1:6973111-6976465	FAM46C	2017	2018	85.3291	48.2656	-0.822041	0.0122449
NW_017844682.1:3178144-3696380	AGAP1	2017	2018	10.0774	5.91205	-0.76939	0.0122449
NW_017842131.1:16384399-16414335	BPGM	2017	2018	95.2363	56.7685	-0.746421	0.0122449
NW_017843303.1:21109-35831	TRIM58	2017	2018	41.3113	25.0803	-0.719981	0.0122449
NW_017844169.1:13349833-13383104	LOC101338055	2017	2018	64.3622	40.6358	-0.663462	0.0204081
NW_017842632.1:2992140-2993356	TMEM86B	2017	2018	107.429	69.9392	-0.619217	0.0122449
NW_017843657.1:12309205-12312143	HMBS	2017	2018	134.147	88.2009	-0.604953	0.0122449
NW_017844169.1:1582143-1593517	SLC43A1	2017	2018	31.1424	21.085	-0.562662	0.0336133
NW_017844693.1:4216818-4246650	ENDOD1	2017	2018	12.4271	8.50654	-0.54684	0.0336133
NW_017844527.1:27983185-27985427	EIF4EBP1	2017	2018	85.6335	120.016	0.486982	0.0459182
NW_017842971.1:9011715-9016744	DBI	2017	2018	123.031	175.02	0.5085	0.0122449
NW_017844438.1:5069673-5073185	CAMK2N1	2017	2018	25.4148	36.4044	0.518446	0.0399785
NW_017844288.1:10841005-10844653	CUNH6orf141	2017	2018	13.8903	20.6466	0.571831	0.0122449
NW_017843440.1:18453615-18460269	SERINC2	2017	2018	29.9366	46.3049	0.629253	0.0204081
NW_017842545.1:5352381-5355578	LAG3	2017	2018	41.7124	66.878	0.681056	0.0122449
NW_017842395.1:6465228-6470844	GCNT3	2017	2018	12.0609	19.8897	0.721688	0.0122449
NW_017843947.1:4842262-4844536	LOC109551820	2017	2018	9.20752	15.4952	0.750938	0.0459182
NW_017842131.1:21238872-21241059	HILPDA	2017	2018	13.5164	25.1296	0.894682	0.0122449
NW_017842131.1:70473619-70569426	ABCB1	2017	2018	4.53716	9.25433	1.02834	0.0122449
NW_017844458.1:945375-946935	S100A4	2017	2018	34.508	79.268	1.19981	0.0122449
