# Supplementary material for: Transcriptome profiling of blood from common bottlenose dolphins (Tursiops truncatus) in the northern Gulf of Mexico to enhance health assessment capabilities
Source: PLoS One. 2022 Aug 24;17(8):e0272345. doi: 10.1371/journal.pone.0272345 (PMC9401185; doi:10.1371/journal.pone.0272345)
Supplement: S7 Table — (XLSX) [file pone.0272345.s007.xlsx]

## Sheet: Supplemental Table 7
Supplemental Table 7. Genes exhibiting significant (p ≤ 0.05) differential expression between BAR dolphins known to be alive at the time of DWH oil spill and those born after.
Locus	Gene Symbol	Post-spill FPKM	Pre-spill FPKM	log2 fold change	p-value
NW_017844429.1:3615395-3695010	CR1L	11.5746	5.01843	-1.20565	0.00457976
NW_017843855.1:5498-9446	FN3K	12.2113	5.78377	-1.07813	0.0480875
NW_017842794.1:20861612-21020081	BACH2	6.83326	3.25043	-1.07194	0.014572
NW_017842696.1:15411788-15524255	ATP10D	7.42942	3.55247	-1.06443	0.00457976
NW_017843145.1:696492-705853	CLEC17A	54.2159	26.9289	-1.00956	0.00457976
NW_017842414.1:81557-183010	TDRD9	8.42994	4.36012	-0.951155	0.00457976
NW_017842131.1:64237991-64271957	TSPAN13	10.2007	5.69907	-0.839868	0.0294182
NW_017842131.1:41114839-41364193	PDE1C	7.60682	4.2725	-0.832214	0.0320583
NW_017843160.1:65482214-65483103	LOC101331679	43.5599	24.5636	-0.826478	0.00457976
NW_017843453.1:12644518-12666457	ICOS	14.0552	7.96706	-0.818984	0.00457976
NW_017843440.1:20499160-20527637	STX12	22.3514	12.9539	-0.786983	0.0284963
NW_017844458.1:11051161-11065958	SLC16A1	7.5017	4.36742	-0.780437	0.0120219
NW_017844693.1:4294993-4316793	SESN3	15.901	9.42419	-0.75468	0.00457976
NW_017844693.1:4216818-4246650	ENDOD1	14.7207	8.75044	-0.750414	0.00457976
NW_017844169.1:1582143-1593517	SLC43A1	40.0491	24.3838	-0.715848	0.00457976
NW_017843712.1:35369721-35473697	RASGRP3	12.7193	7.74744	-0.715233	0.00457976
NW_017842906.1:3220339-3223394	FAM178B	44.3751	27.122	-0.710287	0.0120219
NW_017844625.1:48909440-49116146	CBLB	6.3729	3.90964	-0.704915	0.00739808
NW_017843657.1:18855314-18876916	POU2AF1	51.6823	31.7554	-0.702668	0.00457976
NW_017844458.1:30562975-30581227	GBP4	15.6004	9.64916	-0.693106	0.00739808
NW_017842585.1:15218438-15386980	TSPAN5	22.6386	14.0372	-0.689524	0.00739808
NW_017842696.1:19611828-19631063	TMEM33	10.8409	6.75032	-0.683454	0.00457976
NW_017842229.1:6765180-6771870	BHLHE41	5.78223	3.66039	-0.659628	0.00994914
NW_017844293.1:1052235-1065339	DENR	24.1558	15.315	-0.657424	0.00457976
NW_017844198.1:13405275-13475758	FSD1L	10.7047	6.88073	-0.637616	0.00457976
NW_017843255.1:53318969-53320546	LOC109550208	38.9876	25.3775	-0.619466	0.0120219
NW_017843712.1:36567845-36605869	SLC30A6	12.46	8.18574	-0.606117	0.0216732
NW_017843476.1:219188-253999	RRM1	16.8917	11.1569	-0.598383	0.0233939
NW_017844198.1:23723447-23733645	OGT	51.1924	33.9024	-0.594545	0.00739808
NW_017843553.1:3011547-3020459	CD22	21.6194	14.3715	-0.589115	0.00994914
NW_017842585.1:18755849-18822413	SETD7	7.60432	5.05525	-0.589037	0.00457976
NW_017844586.1:8299785-8306764	STX1B	74.5512	49.8837	-0.579663	0.0284963
NW_017843255.1:27810696-27882865	USP12	14.8778	10.0896	-0.560293	0.00994914
NW_017843746.1:2301115-2315112	ZNF831	15.6176	10.7142	-0.54366	0.00457976
NW_017844625.1:37090186-37120068	CHMP2B	17.3671	12.0119	-0.531902	0.0306011
NW_017844458.1:30179157-30261718	LRRC8C	6.09834	4.24834	-0.521517	0.0494614
NW_017842131.1:75386192-75388337	RNASEH2C	39.3384	27.5853	-0.512037	0.0233939
NW_017842131.1:26375510-26429374	FAM3C	18.67	13.1088	-0.510192	0.0294182
NW_017843730.1:8928438-8929613	GATA1	85.2385	115.797	0.442022	0.0351608
NW_017844012.1:2160535-2162260	RELT	64.372	89.7174	0.478955	0.0480875
NW_017842620.1:248182-253694	LSM2	61.0977	85.6366	0.48711	0.036833
NW_017843746.1:2532772-2537347	CTSZ	31.8338	44.7924	0.492696	0.0457069
NW_017842632.1:2743280-2748741	TSEN34	25.5013	35.9602	0.495827	0.00457976
NW_017844414.1:56916-61677	ZNF526	12.5056	17.856	0.513833	0.0431806
NW_017842131.1:55301319-55324492	SEM1	97.5484	139.988	0.521111	0.0471446
NW_017843196.1:12520022-12526075	KATNB1	13.3466	19.1568	0.521388	0.0294182
NW_017843803.1:10225-13231	MCEMP1	18.9638	27.3254	0.526995	0.0416428
NW_017842383.1:158914-162141	LGALS1	130.889	189.775	0.535951	0.0120219
NW_017842185.1:4197761-4228910	CD244	14.9176	21.6487	0.537264	0.0338198
NW_017843033.1:256916-264560	TGFB1	38.4808	55.8506	0.537436	0.0351608
NW_017844396.1:2318020-2318865	TACC3	82.0692	119.989	0.547987	0.0120219
NW_017842414.1:32558161-32560992	PLEKHG3	17.1917	25.231	0.553489	0.00457976
NW_017843449.1:6486095-6488670	GALK1	24.3185	35.8241	0.558876	0.0284963
NW_017844458.1:2369891-2372693	TNFAIP8L2	39.8879	58.9115	0.5626	0.00457976
NW_017842907.1:190314-192709	RPS6KA4	27.4834	40.6432	0.564452	0.00994914
NW_017842945.1:119832-121264	LOC109549342	131.646	195.83	0.572934	0.019235
NW_017844374.1:781075-785451	EPHX3	9.46359	14.1832	0.583722	0.0169721
NW_017842956.1:11466-13652	SLC26A6	9.66511	14.5641	0.591556	0.0306011
NW_017843658.1:11914644-11926690	CD8B	32.0227	48.3905	0.595628	0.00457976
NW_017843712.1:28057416-28071728	HAAO	11.6686	17.6544	0.597394	0.00739808
NW_017842696.1:47866186-47991654	JAKMIP1	5.58945	8.45994	0.59794	0.0457069
NW_017842414.1:45001048-45006199	LOC109548076	12.6999	19.3023	0.603951	0.00457976
NW_017843196.1:12343109-12363147	USB1	13.2961	20.2967	0.610244	0.0256467
NW_017842236.1:13239-14855	LOC101335427	15.5372	23.9097	0.621872	0.0457069
NW_017843193.1:531091-532158	LOC101328841	59.8241	92.478	0.628382	0.00457976
NW_017844103.1:2014490-2016054	GPR84	28.2327	43.7746	0.632726	0.00457976
NW_017843158.1:57133-61815	CDC42EP5	36.4503	56.8833	0.642074	0.019235
NW_017843875.1:3130516-3134079	PPP1R3G	4.80701	7.52329	0.646224	0.0120219
NW_017843712.1:782840-792258	PDLIM7	63.1334	99.0183	0.649292	0.00457976
NW_017843071.1:748935-752716	AGPAT2	30.1672	47.7348	0.662059	0.00739808
NW_017844293.1:15555250-15557249	UQCR10	73.4822	117.704	0.679696	0.00457976
NW_017844517.1:33220453-33221830	CHKB	60.9441	97.885	0.683602	0.00739808
NW_017843553.1:7218167-7226170	PLEKHF1	10.326	16.71	0.694429	0.0278401
NW_017844198.1:23673362-23676964	CXCR3	14.1601	23.039	0.702243	0.00457976
NW_017842605.1:8721857-8723775	CCL2	72.472	118.415	0.708351	0.00457976
NW_017843440.1:11029211-11030580	CITED4	31.9714	53.1845	0.734226	0.00457976
NW_017844586.1:13868010-13870180	WBSCR27	67.7899	113.323	0.741294	0.00994914
NW_017844407.1:13965-14879	MT2A	115.069	194.734	0.759008	0.00739808
NW_017842185.1:3821665-3824127	HSPA6	4.63224	7.88425	0.767264	0.00457976
NW_017843449.1:6380771-6398101	LLGL2	3.72179	6.34212	0.768966	0.0169721
NW_017843193.1:7796705-7798820	CHST14	4.34756	7.40983	0.769234	0.0416428
NW_017843544.1:231362-234768	LOC109550827	7.75206	13.3213	0.781079	0.00739808
NW_017842549.1:346393-348606	HOMER3	15.9897	27.7561	0.795661	0.00739808
NW_017843440.1:6461936-6491759	FAAH	4.30104	7.6555	0.831813	0.00457976
NW_017844126.1:2599314-2612343	KLF15	6.17038	11.0152	0.836067	0.00457976
NW_017842442.1:1538292-1546078	TBX21	16.6802	29.8727	0.840697	0.00994914
NW_017842545.1:5352381-5355578	LAG3	34.3788	62.0434	0.851757	0.00457976
NW_017844012.1:373716-384259	MOGAT2	5.46343	10.1004	0.886531	0.00457976
NW_017842414.1:66492682-66501970	GZMB	15.5815	29.1467	0.903503	0.0233939
NW_017843712.1:672328-701326	LOC101331824	15.7494	29.6155	0.911053	0.0284963
NW_017843440.1:18453615-18460269	SERINC2	18.9687	36.8015	0.956145	0.00457976
NW_017842131.1:70473619-70569426	ABCB1	3.61708	7.048	0.962387	0.00457976
NW_017842414.1:23625197-23646443	BATF	14.7834	28.9464	0.969409	0.00457976
NW_017843021.1:2529839-2531533	CXCL6	5.25901	10.6257	1.01469	0.0416428
NW_017842794.1:80030421-80084715	GZMK	9.02165	18.6957	1.05124	0.00457976
NW_017844438.1:5069673-5073185	CAMK2N1	14.8008	32.6037	1.13936	0.00457976
NW_017842971.1:13802377-13843311	LYPD1	7.71408	17.733	1.20087	0.014572
NW_017842452.1:17462178-17463530	MSC	5.49168	12.6476	1.20354	0.0294182
NW_017844527.1:33151241-33152355	PCDHB3	2.7724	6.94316	1.32446	0.00457976
NW_017844458.1:945375-946935	S100A4	23.6415	62.8693	1.41103	0.00457976
NW_017844169.1:1637193-1640829	PRG3	6.07887	50.0055	3.04021	0.00457976
