# Supplementary material for: Transcriptome profiling of blood from common bottlenose dolphins (Tursiops truncatus) in the northern Gulf of Mexico to enhance health assessment capabilities
Source: PLoS One. 2022 Aug 24;17(8):e0272345. doi: 10.1371/journal.pone.0272345 (PMC9401185; doi:10.1371/journal.pone.0272345)
Supplement: S8 Table — (XLSX) [file pone.0272345.s008.xlsx]

## Sheet: Supplemental Table 8
Supplemental Table 8. Genes exhibiting significant (p ≤ 0.05) differential expression between pregnant and non-pregnant females.
Locus	Gene Symbol	Pregnant FPKM	Non-pregnant FPKM	log2 fold change	p-value
NW_017842605.1:8721857-8723775	CCL2	165.931	75.0113	-1.1454	0.0122926
NW_017842414.1:45001048-45006199	LOC109548076	21.6899	13.2465	-0.71142	0.0122926
NW_017843440.1:12466070-12471055	NDUFS5	97.2955	60.3625	-0.688722	0.0122926
NW_017844438.1:5149263-5175999	CDA	45.7068	28.7623	-0.668229	0.0425513
NW_017843503.1:3298555-3301012	GAS1	19.138	12.1727	-0.652797	0.0122926
NW_017842383.1:158914-162141	LGALS1	206.715	136.004	-0.603997	0.0122926
NW_017844198.1:23673362-23676964	CXCR3	26.1499	18.0112	-0.537912	0.0122926
NW_017844196.1:14938772-14946490	NDUFC2	180.681	125.191	-0.529314	0.0122926
NW_017843048.1:2409522-2414335	GRAMD4	48.1157	33.4084	-0.526295	0.0122926
NW_017843658.1:11914644-11926690	CD8B	50.7541	36.3144	-0.482984	0.0358811
NW_017843712.1:52886125-52898031	PQLC3	37.3228	26.7816	-0.478815	0.0201152
NW_017844411.1:28511751-28529667	VNN1	20.0862	29.5492	0.556918	0.0358811
NW_017842383.1:4448508-4472905	PARVB	21.2752	31.4676	0.564695	0.0201152
NW_017844288.1:5263925-5272398	TREML1	11.9923	17.74	0.56489	0.0201152
NW_017842229.1:2627426-2627804	RPL10L	179.41	266.642	0.57164	0.0425513
NW_017843255.1:12861631-12900414	RUBCNL	3.83869	6.05489	0.657487	0.0201152
NW_017842997.1:2497293-2557998	DDX60	10.5145	16.7301	0.670057	0.0122926
NW_017844625.1:63255046-63262394	DTX3L	13.4189	21.5209	0.681465	0.0201152
NW_017843160.1:16371990-16374552	P2RY13	10.4736	17.0671	0.704455	0.0284486
NW_017843453.1:892820-895086	LOC101318238	526.202	875.572	0.73461	0.0122926
NW_017843440.1:24100892-24101835	C1QC	29.7458	49.5148	0.735173	0.0284486
NW_017842275.1:372304-414953	CRISPLD2	28.0827	46.8885	0.739552	0.0122926
NW_017844625.1:5580778-5598787	ETS2	8.28231	14.1241	0.770052	0.0122926
NW_017843467.1:1048541-1051753	DHX58	52.8272	90.2183	0.77214	0.0122926
NW_017844458.1:30562975-30581227	GBP4	7.16396	12.4483	0.797119	0.0122926
NW_017843484.1:16408735-16440198	CASP7	14.7419	25.765	0.805486	0.0122926
NW_017843467.1:1052270-1054339	DHX58	7.73132	14.2298	0.880129	0.0122926
NW_017844293.1:8664943-8680676	OAS2	9.21473	17.8684	0.9554	0.0122926
NW_017844458.1:30430684-30450005	GBP6	17.2197	33.5782	0.963463	0.0122926
NW_017843983.1:3060488-3067658	RTP4	6.58668	12.9908	0.979869	0.0122926
NW_017843855.1:5498-9446	FN3K	4.38283	9.03078	1.04299	0.0201152
NW_017843947.1:10292720-10305762	ISG20	65.0356	134.14	1.04444	0.0122926
NW_017844625.1:85408533-85464560	IFIH1	5.83334	12.5411	1.10428	0.0122926
NW_017844517.1:6054257-6068271	ACOD1	2.24754	5.41331	1.26817	0.0122926
NW_017843484.1:23413070-23441535	DMBT1	24.8749	65.7896	1.40317	0.0122926
NW_017843712.1:56008607-56026401	RSAD2	4.97399	13.7025	1.46196	0.0122926
NW_017843051.1:1810766-1840126	IL15RA	1.96266	5.90871	1.59004	0.0122926
